# Supplementary material for: Transcriptomic Analysis of Inflammatory Cardiomyopathy Identifies Molecular Signatures of Disease and Informs in silico Prediction of a Network-Based Rationale for Therapy
Source: Front Immunol. 2021 Mar 5;12:640837. doi: 10.3389/fimmu.2021.640837 (PMC7973371; doi:10.3389/fimmu.2021.640837)
Supplement: Supplementary file 2 [file Data_Sheet_2.zip]

Archive with 128 entries (100 files):
- Myocarditis/
- Myocarditis/gene-subnetwork-analysis.html
- Myocarditis/a-gene-subnetwork.html
- Myocarditis/index.html
- __MACOSX/Myocarditis/._index.html
- Myocarditis/.DS_Store
- __MACOSX/Myocarditis/._.DS_Store
- Myocarditis/list-of-differentially-expressed-genes.html
- Myocarditis/subnetwork-visualisation.html
- Myocarditis/individual-nodes.html
- Myocarditis/subnetwork-analysis.html
- Myocarditis/interacting-edges.html
- Myocarditis/differential-genes.html
- Myocarditis/edges-in-the-subnetwork.html
- Myocarditis/two-node-combination.html
- Myocarditis/session-info.html
- Myocarditis/network-visualisation.html
- Myocarditis/rnaseq-analysis-quality-control-and-differential-analysis.html
- Myocarditis/gene-subnetwork.html
- Myocarditis/search_index.json
- Myocarditis/r-packages-required.html
- Myocarditis/gene-nodes.html
- Myocarditis/pathway-analysis.html
- Myocarditis/libs/
- Myocarditis/flow-cytometry-data.html
- Myocarditis/r-function-upset.html
- Myocarditis/get-ready.html
- Myocarditis/pathway-enrichment-analysis.html
- Myocarditis/enriched-pathways.html
- Myocarditis/heatmap-visualisation.html
- Myocarditis/r-session-information.html
- Myocarditis/combinatorial-attack.html
- Myocarditis/group-visualisation.html
- Myocarditis/combinatorial-attack-analysis.html
- Myocarditis/getting-ready.html
- Myocarditis/network-analysis.html
- Myocarditis/gene-edges.html
- __MACOSX/Myocarditis/._gene-edges.html
- Myocarditis/list-of-differential-genes.html
- Myocarditis/qc-and-differential-analysis.html
- Myocarditis/Myocarditis_files/
- Myocarditis/packages-required.html
- Myocarditis/interacting-edges-in-the-subnetwork.html
- Myocarditis/grouped-genes.html
- Myocarditis/r-function-combattack.html
- Myocarditis/subnetwork-identification.html
- Myocarditis/enrichment-analysis.html
- Myocarditis/gene-groupings.html
- Myocarditis/gene-nodes-in-the-subnetwork.html
- Myocarditis/libs/crosstalk-1.1.0.1/
- Myocarditis/libs/nouislider-7.0.10/
- Myocarditis/libs/datatables-binding-0.13/
- Myocarditis/libs/datatables-binding-0.14/
- Myocarditis/libs/dt-core-1.10.20/
- Myocarditis/libs/jquery-2.2.3/
- Myocarditis/libs/htmlwidgets-1.5.1/
- Myocarditis/libs/gitbook-2.6.7/
- Myocarditis/libs/dt-ext-fixedcolumns-1.10.20/
- Myocarditis/libs/selectize-0.12.0/
- Myocarditis/libs/datatables-css-0.0.0/
- Myocarditis/libs/dt-plugin-searchhighlight-1.10.20/
- Myocarditis/libs/dt-ext-buttons-1.10.20/
- Myocarditis/Myocarditis_files/.DS_Store
- __MACOSX/Myocarditis/Myocarditis_files/._.DS_Store
- Myocarditis/Myocarditis_files/figure-html/
- Myocarditis/libs/crosstalk-1.1.0.1/css/
- Myocarditis/libs/crosstalk-1.1.0.1/js/
- Myocarditis/libs/nouislider-7.0.10/jquery.nouislider.min.js
- Myocarditis/libs/nouislider-7.0.10/jquery.nouislider.min.css
- Myocarditis/libs/datatables-binding-0.13/datatables.js
- Myocarditis/libs/datatables-binding-0.14/datatables.js
- Myocarditis/libs/dt-core-1.10.20/css/
- Myocarditis/libs/dt-core-1.10.20/js/
- Myocarditis/libs/jquery-2.2.3/jquery.min.js
- Myocarditis/libs/htmlwidgets-1.5.1/htmlwidgets.js
- Myocarditis/libs/gitbook-2.6.7/css/
- Myocarditis/libs/gitbook-2.6.7/js/
- Myocarditis/libs/dt-ext-fixedcolumns-1.10.20/css/
- Myocarditis/libs/dt-ext-fixedcolumns-1.10.20/js/
- Myocarditis/libs/selectize-0.12.0/selectize.bootstrap3.css
- Myocarditis/libs/selectize-0.12.0/selectize.min.js
- Myocarditis/libs/datatables-css-0.0.0/datatables-crosstalk.css
- Myocarditis/libs/dt-plugin-searchhighlight-1.10.20/source.css
- Myocarditis/libs/dt-plugin-searchhighlight-1.10.20/jquery.highlight.js
- Myocarditis/libs/dt-plugin-searchhighlight-1.10.20/source.min.js
- Myocarditis/libs/dt-ext-buttons-1.10.20/css/
- Myocarditis/libs/dt-ext-buttons-1.10.20/js/
- Myocarditis/Myocarditis_files/figure-html/unnamed-chunk-20-1.png
- Myocarditis/Myocarditis_files/figure-html/unnamed-chunk-22-1.png
- Myocarditis/Myocarditis_files/figure-html/unnamed-chunk-8-1.png
- Myocarditis/Myocarditis_files/figure-html/.DS_Store
- __MACOSX/Myocarditis/Myocarditis_files/figure-html/._.DS_Store
- Myocarditis/Myocarditis_files/figure-html/unnamed-chunk-9-1.png
- Myocarditis/Myocarditis_files/figure-html/unnamed-chunk-21-1.png
- Myocarditis/Myocarditis_files/figure-html/unnamed-chunk-10-1.png
- Myocarditis/Myocarditis_files/figure-html/unnamed-chunk-13-1.png
- Myocarditis/Myocarditis_files/figure-html/unnamed-chunk-11-1.png
- Myocarditis/libs/crosstalk-1.1.0.1/css/crosstalk.css
- Myocarditis/libs/crosstalk-1.1.0.1/js/crosstalk.min.js
- Myocarditis/libs/dt-core-1.10.20/css/jquery.dataTables.extra.css
- Myocarditis/libs/dt-core-1.10.20/css/jquery.dataTables.min.css
- Myocarditis/libs/dt-core-1.10.20/js/jquery.dataTables.min.js
- Myocarditis/libs/gitbook-2.6.7/css/plugin-highlight.css
- Myocarditis/libs/gitbook-2.6.7/css/plugin-search.css
- Myocarditis/libs/gitbook-2.6.7/css/fontawesome/
- Myocarditis/libs/gitbook-2.6.7/css/plugin-table.css
- Myocarditis/libs/gitbook-2.6.7/css/plugin-bookdown.css
- Myocarditis/libs/gitbook-2.6.7/css/plugin-clipboard.css
- Myocarditis/libs/gitbook-2.6.7/css/style.css
- Myocarditis/libs/gitbook-2.6.7/css/plugin-fontsettings.css
- Myocarditis/libs/gitbook-2.6.7/js/plugin-bookdown.js
- Myocarditis/libs/gitbook-2.6.7/js/clipboard.min.js
- Myocarditis/libs/gitbook-2.6.7/js/plugin-fontsettings.js
- Myocarditis/libs/gitbook-2.6.7/js/plugin-sharing.js
- Myocarditis/libs/gitbook-2.6.7/js/plugin-search.js
- Myocarditis/libs/gitbook-2.6.7/js/app.min.js
- Myocarditis/libs/gitbook-2.6.7/js/jquery.highlight.js
- Myocarditis/libs/gitbook-2.6.7/js/lunr.js
- Myocarditis/libs/gitbook-2.6.7/js/plugin-clipboard.js
- Myocarditis/libs/dt-ext-fixedcolumns-1.10.20/css/fixedColumns.dataTables.min.css
- Myocarditis/libs/dt-ext-fixedcolumns-1.10.20/js/dataTables.fixedColumns.min.js
- Myocarditis/libs/dt-ext-buttons-1.10.20/css/buttons.dataTables.min.css
- Myocarditis/libs/dt-ext-buttons-1.10.20/js/buttons.print.min.js
- Myocarditis/libs/dt-ext-buttons-1.10.20/js/buttons.colVis.min.js
- Myocarditis/libs/dt-ext-buttons-1.10.20/js/dataTables.buttons.min.js
- Myocarditis/libs/dt-ext-buttons-1.10.20/js/buttons.html5.min.js
- Myocarditis/libs/dt-ext-buttons-1.10.20/js/buttons.flash.min.js
- Myocarditis/libs/gitbook-2.6.7/css/fontawesome/fontawesome-webfont.ttf
