# Supplementary material for: Transcriptomic Analysis of Inflammatory Cardiomyopathy Identifies Molecular Signatures of Disease and Informs in silico Prediction of a Network-Based Rationale for Therapy
Source: Front Immunol. 2021 Mar 5;12:640837. doi: 10.3389/fimmu.2021.640837 (PMC7973371; doi:10.3389/fimmu.2021.640837)
Supplement: Supplementary file 2 [file Data_Sheet_2.zip › Myocarditis/search_index.json]

[
["index.html", "Identification of and combinatorial attack on a gene subnetwork active during experimental autoimmune myocarditis Chapter 1 Overview", " Identification of and combinatorial attack on a gene subnetwork active during experimental autoimmune myocarditis Wellcome Centre for Human Genetics, University of Oxford 2020-10-12 Chapter 1 Overview In this website, we provide information including inputs (such as List of differentially expressed genes), outputs (such as Grouped genes, Enriched pathways, Gene nodes in the subnetwork and Edges in the subnetwork), functions (such as R function CombAttack) and many others necessary to perform Pathway analysis, Subnetwork analysis and Combinatorial attack analysis. In particular, we introduce a new metric attackness to quantify the tolerance of the network to individual node removal, defined as the fraction of network nodes disconnected from the giant component after node removal. The attackness ranges from 0 to 1, with the higher value indicating the more vulnerable (critical) node for the network. Similarly, we introduce a new concept combinatorial attack to maximise the attackness for nodes in a specific combination removed, for example, identifying the optimal combination involving any two nodes. Please email us for greater details and for the use analysing your own datasets. "],
["rnaseq-analysis-quality-control-and-differential-analysis.html", "Chapter 2 RNAseq analysis (quality control and differential analysis)", " Chapter 2 RNAseq analysis (quality control and differential analysis) Instructions on performing QC and differential analysis can be downloaded here. README.txt P180748_P180481_secondary_QC.pdf RNA_QC.R analysis_performed.R edgeR_analysis.R A zip folder containing the working RNAseq analysis scripts with metadata, and example analysis of the D21 myocarditis vs D21control analysis can be found at here Information above is provided from Bioinformatics Core at Wellcome Centre for Human Genetics, University of Oxford; please contain Helen for details. "],
["list-of-differentially-expressed-genes.html", "Chapter 3 List of differentially expressed genes", " Chapter 3 List of differentially expressed genes Differentially expressed (DE) genes per time point (see the column time; D10 for day 10, D15 for day 15 and D21 for day 21) are identified based on FDR &lt; 0.01 (see the column FDR) and at least two-fold changes (see the column logFC). Also refer to the column group indicating time-specific differential genes (either up-regulated Up, down-regulated Down or no change None). Please download from DE_genes.txt.gz or explore below. "],
["r-packages-required.html", "Chapter 4 R packages required", " Chapter 4 R packages required First, install the most recent version of R. Second, install R packages below. # install the package BiocManager install.packages(&quot;BiocManager&quot;) # install packages from Bioconductor BiocManager::install(c(&quot;remotes&quot;,&quot;tidyverse&quot;,&quot;ggupset&quot;,&quot;igraph&quot;,&quot;dnet&quot;), dependencies=T) # install the package XGR BiocManager::install(&quot;hfang-bristol/XGR&quot;, dependencies=T) Download differential genes (see List of differentially expressed genes above) from DE_genes.txt.gz, which will be imported into R for analysis. All analysis below assumes that DE_genes.txt.gz locates at your current working directory of R; please check this via getwd(). "],
["gene-groupings.html", "Chapter 5 Gene groupings", " Chapter 5 Gene groupings Genes differentially expressed at each time point is compared to each other identifying 7 major gene groups. Gene group codes and abbreviations are as follows: 1-0-1-0-1-0 for early-persistent induced (EPi) 0-0-1-0-1-0 for mid-persistent induced (MPi) 0-0-0-1-0-1 for mid-persistent repressed (MPr) 0-0-1-0-0-0 for mid-transient induced (MTi) 0-0-0-1-0-0 for mid-transient repressed (MTr) 0-0-0-0-1-0 for late-transient induced (LTi) 0-0-0-0-0-1 for late-transient repressed (LTr) "],
["r-function-upset.html", "5.1 R function Upset", " 5.1 R function Upset We prepare an R function called Upset to visualise gene groups. ## mat: a binary matrix with row names for gene members and column names for elementary components (eg time-specific up-regulated or down-regulated genes) ## min.freq: the minumum frequency/number allowed per combination/group (30 by default) Upset &lt;- function(mat, min.freq=30) { ## a vector of members (with the same order as provided) levels &lt;- colnames(mat) ## code_full mat %&gt;% tibble::as_tibble(rownames=&#39;member&#39;) %&gt;% tidyr::unite(code,-member,sep=&#39;-&#39;,remove=FALSE) %&gt;% dplyr::mutate(ncode=dplyr::select(.,c(-member,-code)) %&gt;% base::rowSums()) -&gt; df df %&gt;% dplyr::inner_join(df %&gt;% dplyr::count(code,name=&#39;freq&#39;), by=&#39;code&#39;) %&gt;% arrange(-ncode,-freq,desc(code)) -&gt; code_full ## ggplot code_full %&gt;% dplyr::select(-member) %&gt;% dplyr::distinct() %&gt;% tidyr::pivot_longer(cols=c(-code,-ncode,-freq),names_to=&#39;name&#39;, values_to=&#39;value&#39;) %&gt;% dplyr::filter(value==1) %&gt;% dplyr::select(-value) %&gt;% dplyr::group_by(code,ncode,freq) %&gt;% dplyr::summarise(data=stringr::str_c(name,collapse=&#39;,&#39;)) %&gt;% dplyr::ungroup() %&gt;% dplyr::arrange(ncode,freq) -&gt; df if(!is.null(min.freq)){ df %&gt;% dplyr::filter(freq&gt;=min.freq) -&gt; df } df %&gt;% dplyr::mutate(data=forcats::fct_inorder(data)) %&gt;% ggplot(aes(x=data,y=freq)) + geom_col(fill=&quot;steelblue&quot;, color=&#39;transparent&#39;, width=0.5, alpha=0.8) + theme_classic() + ggupset::axis_combmatrix(sep=&quot;,&quot;, levels=levels) -&gt; gp gp &lt;- gp + ggupset::theme_combmatrix(combmatrix.panel.point.color.fill=&quot;steelblue&quot;, combmatrix.panel.point.color.empty=&quot;grey90&quot;, combmatrix.panel.point.size=1.5, combmatrix.panel.line.size=0.1) gp &lt;- gp + theme(axis.title.x=element_blank()) + ylab(&#39;Number of genes\\nper group&#39;) ## gp$full gp$full &lt;- code_full %&gt;% tidyr::nest(data=member) %&gt;% dplyr::mutate(member=purrr::map_chr(data,~stringr::str_c(.x %&gt;% dplyr::pull(member), collapse=&#39;,&#39;))) %&gt;% dplyr::select(-data) %&gt;% dplyr::arrange(-ncode,-freq,desc(code)) %&gt;% tidyr::separate_rows(member, sep=&#39;,&#39;) return(gp) } "],
["group-visualisation.html", "5.2 Group visualisation", " 5.2 Group visualisation library(tidyverse) library(ggupset) mat &lt;- read_delim(&#39;DE_genes.txt.gz&#39;, delim=&#39;\\t&#39;) %&gt;% filter(group!=&#39;None&#39;) %&gt;% arrange(time,desc(group)) %&gt;% mutate(timegroup=str_c(time,&#39;_&#39;,group)) %&gt;% select(mgi_symbol, timegroup, logFC) %&gt;% pivot_wider(names_from=timegroup, values_from=logFC, values_fill=list(logFC=0)) %&gt;% column_to_rownames(&#39;mgi_symbol&#39;) mat[mat!=0] &lt;- 1 gp &lt;- Upset(mat) gp Also, extract members per gene group stored in df_full. The same as mat above but with 4 columns added ('code', 'ncode', 'freq' and 'member'). df_full &lt;- gp$full %&gt;% filter(freq&gt;=30) df_full ## # A tibble: 4,433 x 10 ## code D10_Up D10_Down D15_Up D15_Down D21_Up D21_Down ncode freq member ## &lt;chr&gt; &lt;dbl&gt; &lt;dbl&gt; &lt;dbl&gt; &lt;dbl&gt; &lt;dbl&gt; &lt;dbl&gt; &lt;dbl&gt; &lt;int&gt; &lt;chr&gt; ## 1 1-0-1-0-1… 1 0 1 0 1 0 3 127 Il1a ## 2 1-0-1-0-1… 1 0 1 0 1 0 3 127 Gm4841 ## 3 1-0-1-0-1… 1 0 1 0 1 0 3 127 Cxcl9 ## 4 1-0-1-0-1… 1 0 1 0 1 0 3 127 Acod1 ## 5 1-0-1-0-1… 1 0 1 0 1 0 3 127 Cxcl10 ## 6 1-0-1-0-1… 1 0 1 0 1 0 3 127 Socs3 ## 7 1-0-1-0-1… 1 0 1 0 1 0 3 127 Olr1 ## 8 1-0-1-0-1… 1 0 1 0 1 0 3 127 Gm121… ## 9 1-0-1-0-1… 1 0 1 0 1 0 3 127 Cxcl13 ## 10 1-0-1-0-1… 1 0 1 0 1 0 3 127 Gm122… ## # … with 4,423 more rows Write into a file 'Grouped_genes.txt' df_grouped_genes &lt;- tibble(code=df_full %&gt;% pull(code) %&gt;% unique() %&gt;% sort(), group=c(&#39;LTr&#39;,&#39;LTi&#39;,&#39;MTr&#39;,&#39;MPr&#39;,&#39;MTi&#39;,&#39;MPi&#39;,&#39;EPi&#39;)) %&gt;% mutate(group=str_c(code,&#39; (&#39;,group,&#39;)&#39;)) %&gt;% inner_join(df_full, by=&#39;code&#39;) %&gt;% select(-code,-ncode,-freq) df_grouped_genes %&gt;% write_delim(&#39;Grouped_genes.txt&#39;,delim=&#39;\\t&#39;) "],
["grouped-genes.html", "5.3 Grouped genes", " 5.3 Grouped genes Available at Grouped_genes.txt or below. "],
["heatmap-visualisation.html", "5.4 Heatmap visualisation", " 5.4 Heatmap visualisation Visualise, for example, genes with the code 1-0-1-0-1-0 or early-persistent induced (EPi). library(XGR) gp_triple &lt;- read_delim(&#39;DE_genes.txt.gz&#39;, delim=&#39;\\t&#39;) %&gt;% semi_join(df_full %&gt;% filter(code==&#39;1-0-1-0-1-0&#39;),by=c(&#39;mgi_symbol&#39;=&#39;member&#39;)) %&gt;% select(mgi_symbol,time,logFC) %&gt;% pivot_wider(names_from=time, values_from=logFC) %&gt;% column_to_rownames(&#39;mgi_symbol&#39;) %&gt;% xHeatmap(reorder=&quot;row&quot;, colormap=&quot;darkblue-lightyellow-darkred&quot;, zlim=c(-4,4), x.rotate=0, shape=&#39;tile&#39;, x.text.size=8, y.text.size=0, barwidth=0.8, barheight=5) gp_triple "],
["pathway-analysis.html", "Chapter 6 Pathway analysis", " Chapter 6 Pathway analysis Gene groups identified above (see df_full) are subjected to pathway enrichment analysis using the XGR package. Pathways and member genes (mouse) are obtained from KEGG. Such pathway enrichment analysis is carried out for KEGG Organismal Systems pathways and Environmental Information Processing pathways. "],
["enrichment-analysis.html", "6.1 Enrichment analysis", " 6.1 Enrichment analysis library(XGR) RData.location &lt;- &quot;http://galahad.well.ox.ac.uk/Myocarditis&quot; ## define gene groups list_vec &lt;- df_full %&gt;% group_by(code) %&gt;% summarise(member=list(member)) %&gt;% deframe() names(list_vec) &lt;- paste0(names(list_vec), &#39; (&#39;, c(&#39;LTr&#39;,&#39;LTi&#39;,&#39;MTr&#39;,&#39;MPr&#39;,&#39;MTi&#39;,&#39;MPi&#39;,&#39;EPi&#39;), &#39;)&#39;) ## define the test background background &lt;- read_delim(&#39;DE_genes.txt.gz&#39;, delim=&#39;\\t&#39;) %&gt;% pull(mgi_symbol) %&gt;% unique() ## define KEGG pathways ontology.customised &lt;- xRDataLoader(&quot;org.Mm.egKEGG&quot;, RData.location=RData.location) ## do enrichment analysis ls_df &lt;- lapply(seq(length(list_vec)), function(i){ eTerm &lt;- xEnricherGenes(data=list_vec[[i]], background=background, ontology.customised=ontology.customised, test=&quot;fisher&quot;, size.range=c(10,1000), min.overlap=10) if(!is.null(eTerm)){ xEnrichViewer(eTerm, top_num=&#39;all&#39;, sortBy=&quot;adjp&quot;, details=T) %&gt;% mutate(group=names(list_vec)[i]) } }) df_output &lt;- do.call(rbind, ls_df) %&gt;% filter(namespace %in% c(&#39;Environmental Process&#39;,&#39;Organismal Systems&#39;)) %&gt;% as_tibble() %&gt;% dplyr::group_by(group,namespace) %&gt;% dplyr::top_n(5,-pvalue) %&gt;% dplyr::ungroup() %&gt;% filter(adjp &lt; 0.05) %&gt;% select(group,namespace,name,nOverlap,adjp,members_Overlap) # write into a file &#39;Enrichment_KEGG.txt&#39; df_output %&gt;% write_delim(&#39;Enrichment_KEGG.txt&#39;,delim=&#39;\\t&#39;) Results stored in df_output. df_output ## # A tibble: 30 x 6 ## group namespace name nOverlap adjp members_Overlap ## &lt;chr&gt; &lt;chr&gt; &lt;chr&gt; &lt;dbl&gt; &lt;dbl&gt; &lt;chr&gt; ## 1 0-0-0-1… Organismal… Thermogene… 93 7.70e-30 Acsl1, Acsl6, Adcy5, Adcy… ## 2 0-0-0-1… Organismal… Retrograde… 47 1.00e-14 Adcy5, Adcy8, Adcy9, Cacn… ## 3 0-0-0-1… Organismal… Cardiac mu… 31 8.70e-10 Actc1, Asph, Atp1a2, Atp1… ## 4 0-0-0-1… Environmen… Neuroactiv… 27 1.80e- 3 Adra1a, Adra1d, Adra2b, A… ## 5 0-0-0-1… Organismal… PPAR signa… 15 1.50e- 2 Acadl, Acadm, Acsl1, Acsl… ## 6 0-0-0-1… Organismal… Adrenergic… 26 1.60e- 2 Actc1, Adcy5, Adcy8, Adcy… ## 7 0-0-1-0… Environmen… NF-kappa B… 19 2.40e- 4 Bcl2l1, Ddx58, Gadd45b, I… ## 8 0-0-1-0… Environmen… TNF signal… 19 2.70e- 3 Atf6b, Casp3, Casp7, Casp… ## 9 0-0-1-0… Organismal… Osteoclast… 19 5.50e- 3 Camk4, Fosb, Fosl1, Fosl2… ## 10 0-0-1-0… Environmen… MAPK signa… 33 6.20e- 3 Angpt2, Cacna1d, Casp3, C… ## # … with 20 more rows "],
["enriched-pathways.html", "6.2 Enriched pathways", " 6.2 Enriched pathways Available at Enrichment_KEGG.txt or below. "],
["subnetwork-analysis.html", "Chapter 7 Subnetwork analysis", " Chapter 7 Subnetwork analysis We perform an integrated analysis of KEGG molecular interactions with gene expression changes at different time points and identified a subnetwork of 50 gene nodes based on their expression importance over time. The cascade of subnetwork activation is visualised through the course of the disease process, where fold change over time and differential significance of individual genes is indicated by color and size respectively of individual gene nodes. For details, please refer to our paper. "],
["subnetwork-identification.html", "7.1 Subnetwork identification", " 7.1 Subnetwork identification library(XGR) library(dnet) RData.location &lt;- &quot;http://galahad.well.ox.ac.uk/Myocarditis&quot; ig.KEGGmm.list &lt;- xRDataLoader(&quot;ig.KEGGmm.list&quot;, RData.location=RData.location) ## the gene interaction network (the parent network) merged from 11 KEGG pathways identified above vec_pathways &lt;- c(&quot;Chemokine signaling pathway&quot;, &quot;Cytokine-cytokine receptor interaction&quot;, &quot;TNF signaling pathway&quot;,&quot;Viral protein interaction with cytokine and cytokine receptor&quot;, &quot;NF-kappa B signaling pathway&quot;,&quot;Cell adhesion molecules (CAMs)&quot;,&quot;NOD-like receptor signaling pathway&quot;,&quot;Osteoclast differentiation&quot;,&quot;Natural killer cell mediated cytotoxicity&quot;,&quot;Complement and coagulation cascades&quot;,&quot;Antigen processing and presentation&quot;) ind &lt;- match(vec_pathways, names(ig.KEGGmm.list)) ig &lt;- ig.KEGGmm.list[ind] %&gt;% xCombineNet(combineBy=&#39;union&#39;, attrBy=&quot;intersect&quot;, verbose=TRUE) ig &lt;- dnet::dNetInduce(g=ig, nodes_query=V(ig)$name, knn=0, remove.loops=FALSE, largest.comp=TRUE) %&gt;% as.undirected() ## logFC matrix mat_FC &lt;- read_delim(&#39;DE_genes.txt.gz&#39;, delim=&#39;\\t&#39;) %&gt;% select(mgi_symbol,time,logFC) %&gt;% group_by(mgi_symbol,time) %&gt;% summarise(logFC=median(logFC)) %&gt;% ungroup() %&gt;% pivot_wider(names_from=time, values_from=logFC) %&gt;% column_to_rownames(&#39;mgi_symbol&#39;) ## mat_FDR matrix mat_FDR &lt;- read_delim(&#39;DE_genes.txt.gz&#39;, delim=&#39;\\t&#39;) %&gt;% select(mgi_symbol,time,FDR) %&gt;% group_by(mgi_symbol,time) %&gt;% summarise(FDR=min(FDR)) %&gt;% ungroup() %&gt;% pivot_wider(names_from=time, values_from=FDR) %&gt;% column_to_rownames(&#39;mgi_symbol&#39;) ## aggregated FDR across timepoints aFDR &lt;- dnet::dPvalAggregate(mat_FDR, method=&quot;fishers&quot;) ## identification of gene subnetwork subg &lt;- xSubneterGenes(aFDR, network.customised=ig, seed.genes=T, subnet.size=50, verbose=T) Nodes and edges can be output into subnetwork_node_info.txt and subnetwork_edge_info.txt, respectively. # gene nodes: write into a file &#39;subnetwork_node_info.txt&#39; subg %&gt;% igraph::as_data_frame(&quot;vertices&quot;) %&gt;% as_tibble() %&gt;% select(name,description) %&gt;% inner_join(mat_FC %&gt;% as_tibble(rownames=&#39;name&#39;), by=&#39;name&#39;) %&gt;% inner_join(mat_FDR %&gt;% as_tibble(rownames=&#39;name&#39;), by=&#39;name&#39;) -&gt; df_nodes colnames(df_nodes) &lt;- colnames(df_nodes) %&gt;% str_replace_all(&#39;.x&#39;,&#39;.FC&#39;) %&gt;% str_replace_all(&#39;.y&#39;,&#39;.FDR&#39;) df_nodes %&gt;% write_delim(&#39;subnetwork_node_info.txt&#39;, delim=&#39;\\t&#39;) # interacting edges: write into a file &#39;subnetwork_edge_info.txt&#39; subg %&gt;% igraph::as_data_frame(&quot;edges&quot;) %&gt;% as_tibble() %&gt;% write_delim(&#39;subnetwork_edge_info.txt&#39;, delim=&#39;\\t&#39;) "],
["subnetwork-visualisation.html", "7.2 Subnetwork visualisation", " 7.2 Subnetwork visualisation In the context of the whole/parent network (ig), visualise the gene subnetwork (subg), with 50 gene nodes labelled by gene symbols and 75 connections between nodes (network edges). library(XGR) ## &quot;ig&quot; (the parent network) marked by the &quot;subg&quot; (the subnetwork) ig_marked &lt;- xMarkNet(ig, subg) ## the object &quot;ig_marked&quot; appended with two node attributes &quot;xcoord&quot; and &quot;ycoord&quot; ig_marked %&gt;% xLayout(&quot;graphlayouts.layout_with_stress&quot;) -&gt; ig_marked ## the object &quot;ig_marked&quot; appended with two edge attributes ## &quot;color&quot; for edge coloring and &quot;color.alpha&quot; for edge color transparency E(ig_marked)$color &lt;- ifelse(E(ig_marked)$mark==0, &quot;grey90&quot;, &quot;cyan4&quot;) E(ig_marked)$color.alpha &lt;- ifelse(E(ig_marked)$mark==0, 0.1, 0.3) V(ig_marked)$label &lt;- ifelse(V(ig_marked)$highlight==0, &#39;&#39;, V(ig_marked)$name) ## visualise the parent network highlighted by the subnetwork ## nodes placed by coordinates ## nodes colored differently, thus, being highlighted ## edges colored differently, thus, being highlighted gg_marked &lt;- ig_marked %&gt;% xGGnetwork(node.label=&#39;label&#39;, node.label.size=2.5, node.label.color=&#39;darkblue&#39;, node.label.alpha=0.8, node.label.padding=0.1, node.label.arrow=0, node.label.force=0.01, , node.xcoord=&quot;xcoord&quot;, node.ycoord=&quot;ycoord&quot;, node.color=&quot;highlight&quot;, colormap=&quot;grey60-cyan4&quot;, node.color.alpha=0.4, node.size=&#39;highlight&#39;, node.size.range=c(0.5,2), edge.color=&quot;color&quot;, edge.color.alpha=&quot;color.alpha&quot;,edge.curve=0,edge.arrow.gap=0.01) + guides(color=&quot;none&quot;, size=&quot;none&quot;) gg_marked Gene subnetwork illustrated at 3 different time-points with the same layout as shown above. Nodes at each time point are coloured by log2(fold change) and sized by -log10(FDR) as indicated in the scale. library(XGR) ## the object &quot;subg&quot; (subnetwork) appended with two node attributes &quot;xcoord&quot; and &quot;ycoord&quot; ind &lt;- match(V(subg)$name, V(ig_marked)$name) V(subg)$xcoord &lt;- V(ig_marked)$xcoord[ind] V(subg)$ycoord &lt;- V(ig_marked)$ycoord[ind] ## do visualisation ls_subg &lt;- lapply(seq(ncol(mat_FC)), function(j){ g_tmp &lt;- subg ind &lt;- match(V(g_tmp)$name, rownames(mat_FC)) V(g_tmp)$logFC &lt;- mat_FC[ind,j] ind &lt;- match(V(g_tmp)$name, rownames(mat_FDR)) V(g_tmp)$logFDR &lt;- -log10(mat_FDR[ind,j]) g_tmp }) names(ls_subg) &lt;- colnames(mat_FC) gg_timepoints &lt;- xGGnetwork(ls_subg, node.label=&#39;&#39;, node.label.size=2.5, node.label.color=&#39;darkblue&#39;, node.label.alpha=0.8, node.label.padding=0.1, node.label.arrow=0, node.label.force=0.05, node.shape=19, node.xcoord=&#39;xcoord&#39;, node.ycoord=&#39;ycoord&#39;, node.color=&#39;logFC&#39;, node.color.title=expression(log[2](&quot;FC&quot;)), colormap=c(&quot;darkblue-lightyellow-darkred&quot;,&#39;jet.top&#39;,&#39;lightyellow-orange-darkred&#39;,&quot;brewer.YlOrRd&quot;,&quot;ggplot2&quot;)[1], ncolors=64, zlim=c(-4,4), node.size=&#39;logFDR&#39;, node.size.title=expression(-log[10](&quot;FDR&quot;)), node.size.range=c(0,2), slim=c(0,20), edge.color=&quot;cyan4&quot;,edge.color.alpha=0.2,edge.curve=0,edge.arrow.gap=0, title=&#39;&#39;, ncolumns=3) gg_timepoints "],
["gene-nodes-in-the-subnetwork.html", "7.3 Gene nodes in the subnetwork", " 7.3 Gene nodes in the subnetwork Available at subnetwork_node_info.txt or below. "],
["edges-in-the-subnetwork.html", "7.4 Edges in the subnetwork", " 7.4 Edges in the subnetwork Available at subnetwork_edge_info.txt or below. "],
["combinatorial-attack-analysis.html", "Chapter 8 Combinatorial attack analysis", " Chapter 8 Combinatorial attack analysis One way of identifying the importance of a node is to quantify the tolerance of the network to node removal. A measure of overall network connectivity, and hence function, is the size of the largest connected, or &quot;giant&quot; component. The effect of node removal can be defined in terms of the fraction of network nodes disconnected from the giant component after node removal, a measure that we call attackness. Thus, removal of a node with high attackness results in a large proportion of disconnected nodes. The measure of attackness can be extended to multiple nodes for the removal, assessing the effect of such removal on the fraction of network nodes disconnected from the giant component (i.e. combinatorial attackness). "],
["r-function-combattack.html", "8.1 R function CombAttack", " 8.1 R function CombAttack We implement an R function called CombAttack to calculate attackness for individual nodes and nodes in combination (see the function parameter combine) in a network (see the function parameter ig). ## ig: an igraph object ## combine: a list containing individual nodes or nodes combined for combinatorial attack CombAttack &lt;- function(ig, combine) { max.comp.orig &lt;- max(igraph::components(ig)$csize) n &lt;- vcount(ig) res &lt;- NULL if(!is.null(combine)){ m &lt;- length(combine) max.comp.removed &lt;- rep(max.comp.orig, m) nodes.removed &lt;- rep(max.comp.orig, m) removed.pct &lt;- rep(max.comp.orig, m) pb &lt;- dplyr::progress_estimated(m) for(i in seq_len(m)){ pb$tick()$print() ind &lt;- match(V(ig)$name, combine[[i]]) v &lt;- V(ig)$name[!is.na(ind)] nodes.removed[i] &lt;- paste(v,collapse=&#39;,&#39;) g.manual &lt;- igraph::delete_vertices(ig, v) max.comp.removed[i] &lt;- max(igraph::components(g.manual)$csize) removed.pct[i] &lt;- 1 - igraph::vcount(g.manual) / n } comp.pct &lt;- max.comp.removed/max.comp.orig res &lt;- tibble::tibble(frac.disconnected=1-comp.pct, frac.removed=removed.pct, nodes.removed=nodes.removed) } return(res) } "],
["individual-nodes.html", "8.2 Individual nodes", " 8.2 Individual nodes Here we illustrate how to calculate attackness for each node in the 50-gene subnetwork (see subg above). Independent of previous steps, this subnetwork (subg) can be also imported from subnetwork_node_info.txt and subnetwork_edge_info.txt; see below. library(tidyverse) library(igraph) RData.location &lt;- &quot;http://galahad.well.ox.ac.uk/Myocarditis&quot; ## ig: 50-gene subnetwork df_nodes &lt;- str_c(RData.location, &#39;/subnetwork_node_info.txt&#39;) %&gt;% read_delim(delim=&quot;\\t&quot;) %&gt;% select(name, description) df_edges &lt;- str_c(RData.location, &#39;/subnetwork_edge_info.txt&#39;) %&gt;% read_delim(delim=&quot;\\t&quot;) subg &lt;- igraph::graph_from_data_frame(d=df_edges, directed=F, vertices=df_nodes) ## attackness for each node df_nodes %&gt;% pull(name) %&gt;% utils::combn(1,simplify=F) -&gt; combine attackness &lt;- CombAttack(subg, combine) ## append &#39;attackness&#39; to df_nodes df_nodes %&gt;% inner_join(attackness %&gt;% transmute(name=nodes.removed, attackness=frac.disconnected), by=&#39;name&#39;) %&gt;% arrange(desc(attackness)) -&gt; df_nodes The results are stored in a tibble called df_nodes, a data frame with three columns name, description and attackness (sorted in a descending order). df_nodes ## # A tibble: 50 x 3 ## name description attackness ## &lt;chr&gt; &lt;chr&gt; &lt;dbl&gt; ## 1 Traf2 TNF receptor-associated factor 2 0.5 ## 2 Nfkb1 nuclear factor of kappa light polypeptide gene enhancer … 0.42 ## 3 Ccl5 chemokine (C-C motif) ligand 5 0.18 ## 4 Rac1 Rac family small GTPase 1 0.14 ## 5 Vav1 vav 1 oncogene 0.06 ## 6 Vcam1 vascular cell adhesion molecule 1 0.06 ## 7 Ncf1 neutrophil cytosolic factor 1 0.04 ## 8 Tnfrsf1b tumor necrosis factor receptor superfamily, member 1b 0.04 ## 9 Lck lymphocyte protein tyrosine kinase 0.04 ## 10 Gsdmd gasdermin D 0.04 ## # … with 40 more rows "],
["two-node-combination.html", "8.3 Two-node combination", " 8.3 Two-node combination As an exemplar for combinatorial attack, we here remove any two nodes in combination, and assess the effect of such removal on the fraction of network nodes disconnected from the giant component. df_nodes %&gt;% arrange(-attackness) %&gt;% pull(name) %&gt;% utils::combn(2, simplify=F) -&gt; combine df_combine &lt;- CombAttack(subg, combine) %&gt;% transmute(nodes.removed=nodes.removed, attackness=frac.disconnected) %&gt;% arrange(-attackness) The results are stored in a tibble called df_combine, a data frame with two columns nodes.removed (removed nodes in combination) and attackness (sorted in a descending order). df_combine ## # A tibble: 1,225 x 2 ## nodes.removed attackness ## &lt;chr&gt; &lt;dbl&gt; ## 1 Rac1,Traf2 0.56 ## 2 Vav1,Traf2 0.56 ## 3 Pik3cd,Traf2 0.56 ## 4 Rac1,Nfkb1 0.56 ## 5 Ncf1,Traf2 0.54 ## 6 Traf2,Lck 0.54 ## 7 Traf2,Cyba 0.54 ## 8 Fgr,Traf2 0.52 ## 9 Hck,Traf2 0.52 ## 10 Prkcd,Traf2 0.52 ## # … with 1,215 more rows "],
["r-session-information.html", "Chapter 9 R session information", " Chapter 9 R session information Table 9.1: Session info about R, the OS, and attached/loaded packages pkg version title dnet 1.1.7 Integrative Analysis of Omics Data in Terms of Network, Evolution and Ontology dplyr 1.0.1 A Grammar of Data Manipulation forcats 0.5.0 Tools for Working with Categorical Variables (Factors) ggplot2 3.3.2 Create Elegant Data Visualisations Using the Grammar of Graphics ggupset 0.3.0 Combination Matrix Axis for 'ggplot2' to Create 'UpSet' Plots hexbin 1.28.1 Hexagonal Binning Routines igraph 1.2.5 Network Analysis and Visualization png 0.1-7 Read and write PNG images purrr 0.3.4 Functional Programming Tools readr 1.3.1 Read Rectangular Text Data stringr 1.4.0 Simple, Consistent Wrappers for Common String Operations supraHex 1.27.3 supraHex: a supra-hexagonal map for analysing tabular omics data tibble 3.0.3 Simple Data Frames tidyr 1.1.1 Tidy Messy Data tidyverse 1.3.0 Easily Install and Load the 'Tidyverse' XGR 1.1.8 Exploring Genomic Relations for Enhanced Interpretation Through Enrichment, Similarity, Network and Annotation Analysis ape 5.4 Analyses of Phylogenetics and Evolution assertthat 0.2.1 Easy Pre and Post Assertions backports 1.1.8 Reimplementations of Functions Introduced Since R-3.0.0 BiocGenerics 0.34.0 S4 generic functions used in Bioconductor bitops 1.0-6 Bitwise Operations blob 1.2.1 A Simple S3 Class for Representing Vectors of Binary Data ('BLOBS') bookdown 0.20 Authoring Books and Technical Documents with R Markdown broom 0.7.0 Convert Statistical Objects into Tidy Tibbles cellranger 1.1.0 Translate Spreadsheet Cell Ranges to Rows and Columns cli 2.0.2 Helpers for Developing Command Line Interfaces colorspace 1.4-1 A Toolbox for Manipulating and Assessing Colors and Palettes compiler 4.0.2 The R Compiler Package crayon 1.3.4 Colored Terminal Output crosstalk 1.1.0.1 Inter-Widget Interactivity for HTML Widgets crul 1.0.0 HTTP Client curl 4.3 A Modern and Flexible Web Client for R DBI 1.1.0 R Database Interface dbplyr 1.4.4 A 'dplyr' Back End for Databases digest 0.6.25 Create Compact Hash Digests of R Objects DT 0.14 A Wrapper of the JavaScript Library 'DataTables' ellipsis 0.3.1 Tools for Working with ... evaluate 0.14 Parsing and Evaluation Tools that Provide More Details than the Default fansi 0.4.1 ANSI Control Sequence Aware String Functions farver 2.0.3 High Performance Colour Space Manipulation fs 1.5.0 Cross-Platform File System Operations Based on 'libuv' generics 0.0.2 Common S3 Generics not Provided by Base R Methods Related to Model Fitting GenomeInfoDb 1.24.2 Utilities for manipulating chromosome names, including modifying them to follow a particular naming style GenomeInfoDbData 1.2.3 Species and taxonomy ID look up tables used by GenomeInfoDb GenomicRanges 1.40.0 Representation and manipulation of genomic intervals ggnetwork 0.5.8 Geometries to Plot Networks with 'ggplot2' ggrepel 0.8.2 Automatically Position Non-Overlapping Text Labels with 'ggplot2' glue 1.4.1 Interpreted String Literals graph 1.66.0 graph: A package to handle graph data structures graphlayouts 0.7.0 Additional Layout Algorithms for Network Visualizations gtable 0.3.0 Arrange 'Grobs' in Tables haven 2.3.1 Import and Export 'SPSS', 'Stata' and 'SAS' Files highr 0.8 Syntax Highlighting for R Source Code hms 0.5.3 Pretty Time of Day htmltools 0.5.0 Tools for HTML htmlwidgets 1.5.1 HTML Widgets for R httpcode 0.3.0 'HTTP' Status Code Helper httr 1.4.2 Tools for Working with URLs and HTTP IRanges 2.22.2 Foundation of integer range manipulation in Bioconductor jsonlite 1.7.0 A Robust, High Performance JSON Parser and Generator for R knitr 1.29 A General-Purpose Package for Dynamic Report Generation in R labeling 0.3 Axis Labeling lattice 0.20-41 Trellis Graphics for R lifecycle 0.2.0 Manage the Life Cycle of your Package Functions lubridate 1.7.9 Make Dealing with Dates a Little Easier magrittr 1.5 A Forward-Pipe Operator for R MASS 7.3-51.6 Support Functions and Datasets for Venables and Ripley's MASS Matrix 1.2-18 Sparse and Dense Matrix Classes and Methods memoise 1.1.0 Memoisation of Functions modelr 0.1.8 Modelling Functions that Work with the Pipe munsell 0.5.0 Utilities for Using Munsell Colours nlme 3.1-148 Linear and Nonlinear Mixed Effects Models osfr 0.2.8 Interface to the 'Open Science Framework' ('OSF') parallel 4.0.2 Support for Parallel computation in R pillar 1.4.6 Coloured Formatting for Columns pkgconfig 2.0.3 Private Configuration for 'R' Packages R6 2.4.1 Encapsulated Classes with Reference Semantics RCircos 1.2.1 Circos 2D Track Plot Rcpp 1.0.5 Seamless R and C++ Integration RCurl 1.98-1.2 General Network (HTTP/FTP/...) Client Interface for R readxl 1.3.1 Read Excel Files reprex 0.3.0 Prepare Reproducible Example Code via the Clipboard Rgraphviz 2.32.0 Provides plotting capabilities for R graph objects rlang 0.4.7 Functions for Base Types and Core R and 'Tidyverse' Features rmarkdown 2.3 Dynamic Documents for R rstudioapi 0.11 Safely Access the RStudio API rvest 0.3.6 Easily Harvest (Scrape) Web Pages S4Vectors 0.26.1 Foundation of vector-like and list-like containers in Bioconductor scales 1.1.1 Scale Functions for Visualization stats4 4.0.2 Statistical Functions using S4 Classes stringi 1.4.6 Character String Processing Facilities tidyselect 1.1.0 Select from a Set of Strings tools 4.0.2 Tools for Package Development utf8 1.1.4 Unicode Text Processing vctrs 0.3.2 Vector Helpers withr 2.2.0 Run Code 'With' Temporarily Modified Global State xfun 0.16 Miscellaneous Functions by 'Yihui Xie' xml2 1.3.2 Parse XML XVector 0.28.0 Foundation of external vector representation and manipulation in Bioconductor yaml 2.2.1 Methods to Convert R Data to YAML and Back zlibbioc 1.34.0 An R packaged zlib-1.2.5 "],
["flow-cytometry-data.html", "Chapter 10 Flow cytometry data", " Chapter 10 Flow cytometry data All fcs data can be downloaded here. Note: Complete Freund's Adjuvant (CFA) and MyHCa peptide (ie EAM) or Phosphate Buffered Saline (PBS, as a control) were administered subcutaneously. "]
]
