# Supplementary material for: Transcriptomic Analysis of Inflammatory Cardiomyopathy Identifies Molecular Signatures of Disease and Informs in silico Prediction of a Network-Based Rationale for Therapy
Source: Front Immunol. 2021 Mar 5;12:640837. doi: 10.3389/fimmu.2021.640837 (PMC7973371; doi:10.3389/fimmu.2021.640837)
Supplement: Supplementary file 2 [file Data_Sheet_2.zip › Myocarditis/libs/datatables-css-0.0.0/datatables-crosstalk.css]

.dt-crosstalk-fade {
  opacity: 0.2;
}

html body div.DTS div.dataTables_scrollBody {
  background: none;
}


/*
Fix https://github.com/rstudio/DT/issues/563
If the `table.display` is set to "block" (e.g., pkgdown), the browser will display
datatable objects strangely. The search panel and the page buttons will still be
in full-width but the table body will be "compact" and shorter.
In therory, having this attributes will affect `dom="t"`
with `display: block` users. But in reality, there should be no one.
We may remove the below lines in the future if the upstream agree to have this there.
See https://github.com/DataTables/DataTablesSrc/issues/160
*/

table.dataTable {
  display: table;
}
