# Supplementary material for: Transcriptomic Analysis of Inflammatory Cardiomyopathy Identifies Molecular Signatures of Disease and Informs in silico Prediction of a Network-Based Rationale for Therapy
Source: Front Immunol. 2021 Mar 5;12:640837. doi: 10.3389/fimmu.2021.640837 (PMC7973371; doi:10.3389/fimmu.2021.640837)
Supplement: Supplementary file 2 [file Data_Sheet_2.zip › Myocarditis/libs/dt-plugin-searchhighlight-1.10.20/source.css]

table.dataTable span.highlight {
  background-color: #FFFF88;
  border-radius: 0.28571429rem;
}

table.dataTable span.column_highlight {
  background-color: #ffcc99;
  border-radius: 0.28571429rem;
}
