# Supplementary material for: Transcriptomic Analysis of Inflammatory Cardiomyopathy Identifies Molecular Signatures of Disease and Informs in silico Prediction of a Network-Based Rationale for Therapy
Source: Front Immunol. 2021 Mar 5;12:640837. doi: 10.3389/fimmu.2021.640837 (PMC7973371; doi:10.3389/fimmu.2021.640837)
Supplement: Supplementary file 2 [file Data_Sheet_2.zip › Myocarditis/libs/dt-core-1.10.20/js/jquery.dataTables.min.js]

/*!
   Copyright 2008-2019 SpryMedia Ltd.

 This source file is free software, available under the following license:
   MIT license - http://datatables.net/license

 This source file is distributed in the hope that it will be useful, but
 WITHOUT ANY WARRANTY; without even the implied warranty of MERCHANTABILITY
 or FITNESS FOR A PARTICULAR PURPOSE. See the license files for details.

 For details please refer to: http://www.datatables.net
 DataTables 1.10.20
 ©2008-2019 SpryMedia Ltd - datatables.net/license
*/
var $jscomp=$jscomp||{};$jscomp.scope={};$jscomp.findInternal=function(f,z,y){f instanceof String&&(f=String(f));for(var p=f.length,H=0;H<p;H++){var L=f[H];if(z.call(y,L,H,f))return{i:H,v:L}}return{i:-1,v:void 0}};$jscomp.ASSUME_ES5=!1;$jscomp.ASSUME_NO_NATIVE_MAP=!1;$jscomp.ASSUME_NO_NATIVE_SET=!1;$jscomp.SIMPLE_FROUND_POLYFILL=!1;
$jscomp.defineProperty=$jscomp.ASSUME_ES5||"function"==typeof Object.defineProperties?Object.defineProperty:function(f,z,y){f!=Array.prototype&&f!=Object.prototype&&(f[z]=y.value)};$jscomp.getGlobal=function(f){return"undefined"!=typeof window&&window===f?f:"undefined"!=typeof global&&null!=global?global:f};$jscomp.global=$jscomp.getGlobal(this);
$jscomp.polyfill=function(f,z,y,p){if(z){y=$jscomp.global;f=f.split(".");for(p=0;p<f.length-1;p++){var H=f[p];H in y||(y[H]={});y=y[H]}f=f[f.length-1];p=y[f];z=z(p);z!=p&&null!=z&&$jscomp.defineProperty(y,f,{configurable:!0,writable:!0,value:z})}};$jscomp.polyfill("Array.prototype.find",function(f){return f?f:function(f,y){return $jscomp.findInternal(this,f,y).v}},"es6","es3");
(function(f){"function"===typeof define&&define.amd?define(["jquery"],function(z){return f(z,window,document)}):"object"===typeof exports?module.exports=function(z,y){z||(z=window);y||(y="undefined"!==typeof window?require("jquery"):require("jquery")(z));return f(y,z,z.document)}:f(jQuery,window,document)})(function(f,z,y,p){function H(a){var b,c,d={};f.each(a,function(e,h){(b=e.match(/^([^A-Z]+?)([A-Z])/))&&-1!=="a aa ai ao as b fn i m o s ".indexOf(b[1]+" ")&&(c=e.replace(b[0],b[2].toLowerCase()),
d[c]=e,"o"===b[1]&&H(a[e]))});a._hungarianMap=d}function L(a,b,c){a._hungarianMap||H(a);var d;f.each(b,function(e,h){d=a._hungarianMap[e];d===p||!c&&b[d]!==p||("o"===d.charAt(0)?(b[d]||(b[d]={}),f.extend(!0,b[d],b[e]),L(a[d],b[d],c)):b[d]=b[e])})}function Ga(a){var b=q.defaults.oLanguage,c=b.sDecimal;c&&Ha(c);if(a){var d=a.sZeroRecords;!a.sEmptyTable&&d&&"No data available in table"===b.sEmptyTable&&M(a,a,"sZeroRecords","sEmptyTable");!a.sLoadingRecords&&d&&"Loading..."===b.sLoadingRecords&&M(a,a,
"sZeroRecords","sLoadingRecords");a.sInfoThousands&&(a.sThousands=a.sInfoThousands);(a=a.sDecimal)&&c!==a&&Ha(a)}}function jb(a){F(a,"ordering","bSort");F(a,"orderMulti","bSortMulti");F(a,"orderClasses","bSortClasses");F(a,"orderCellsTop","bSortCellsTop");F(a,"order","aaSorting");F(a,"orderFixed","aaSortingFixed");F(a,"paging","bPaginate");F(a,"pagingType","sPaginationType");F(a,"pageLength","iDisplayLength");F(a,"searching","bFilter");"boolean"===typeof a.sScrollX&&(a.sScrollX=a.sScrollX?"100%":
"");"boolean"===typeof a.scrollX&&(a.scrollX=a.scrollX?"100%":"");if(a=a.aoSearchCols)for(var b=0,c=a.length;b<c;b++)a[b]&&L(q.models.oSearch,a[b])}function kb(a){F(a,"orderable","bSortable");F(a,"orderData","aDataSort");F(a,"orderSequence","asSorting");F(a,"orderDataType","sortDataType");var b=a.aDataSort;"number"!==typeof b||f.isArray(b)||(a.aDataSort=[b])}function lb(a){if(!q.__browser){var b={};q.__browser=b;var c=f("<div/>").css({position:"fixed",top:0,left:-1*f(z).scrollLeft(),height:1,width:1,
overflow:"hidden"}).append(f("<div/>").css({position:"absolute",top:1,left:1,width:100,overflow:"scroll"}).append(f("<div/>").css({width:"100%",height:10}))).appendTo("body"),d=c.children(),e=d.children();b.barWidth=d[0].offsetWidth-d[0].clientWidth;b.bScrollOversize=100===e[0].offsetWidth&&100!==d[0].clientWidth;b.bScrollbarLeft=1!==Math.round(e.offset().left);b.bBounding=c[0].getBoundingClientRect().width?!0:!1;c.remove()}f.extend(a.oBrowser,q.__browser);a.oScroll.iBarWidth=q.__browser.barWidth}
function mb(a,b,c,d,e,h){var g=!1;if(c!==p){var k=c;g=!0}for(;d!==e;)a.hasOwnProperty(d)&&(k=g?b(k,a[d],d,a):a[d],g=!0,d+=h);return k}function Ia(a,b){var c=q.defaults.column,d=a.aoColumns.length;c=f.extend({},q.models.oColumn,c,{nTh:b?b:y.createElement("th"),sTitle:c.sTitle?c.sTitle:b?b.innerHTML:"",aDataSort:c.aDataSort?c.aDataSort:[d],mData:c.mData?c.mData:d,idx:d});a.aoColumns.push(c);c=a.aoPreSearchCols;c[d]=f.extend({},q.models.oSearch,c[d]);ma(a,d,f(b).data())}function ma(a,b,c){b=a.aoColumns[b];
var d=a.oClasses,e=f(b.nTh);if(!b.sWidthOrig){b.sWidthOrig=e.attr("width")||null;var h=(e.attr("style")||"").match(/width:\s*(\d+[pxem%]+)/);h&&(b.sWidthOrig=h[1])}c!==p&&null!==c&&(kb(c),L(q.defaults.column,c,!0),c.mDataProp===p||c.mData||(c.mData=c.mDataProp),c.sType&&(b._sManualType=c.sType),c.className&&!c.sClass&&(c.sClass=c.className),c.sClass&&e.addClass(c.sClass),f.extend(b,c),M(b,c,"sWidth","sWidthOrig"),c.iDataSort!==p&&(b.aDataSort=[c.iDataSort]),M(b,c,"aDataSort"));var g=b.mData,k=U(g),
l=b.mRender?U(b.mRender):null;c=function(a){return"string"===typeof a&&-1!==a.indexOf("@")};b._bAttrSrc=f.isPlainObject(g)&&(c(g.sort)||c(g.type)||c(g.filter));b._setter=null;b.fnGetData=function(a,b,c){var d=k(a,b,p,c);return l&&b?l(d,b,a,c):d};b.fnSetData=function(a,b,c){return Q(g)(a,b,c)};"number"!==typeof g&&(a._rowReadObject=!0);a.oFeatures.bSort||(b.bSortable=!1,e.addClass(d.sSortableNone));a=-1!==f.inArray("asc",b.asSorting);c=-1!==f.inArray("desc",b.asSorting);b.bSortable&&(a||c)?a&&!c?(b.sSortingClass=
d.sSortableAsc,b.sSortingClassJUI=d.sSortJUIAscAllowed):!a&&c?(b.sSortingClass=d.sSortableDesc,b.sSortingClassJUI=d.sSortJUIDescAllowed):(b.sSortingClass=d.sSortable,b.sSortingClassJUI=d.sSortJUI):(b.sSortingClass=d.sSortableNone,b.sSortingClassJUI="")}function aa(a){if(!1!==a.oFeatures.bAutoWidth){var b=a.aoColumns;Ja(a);for(var c=0,d=b.length;c<d;c++)b[c].nTh.style.width=b[c].sWidth}b=a.oScroll;""===b.sY&&""===b.sX||na(a);A(a,null,"column-sizing",[a])}function ba(a,b){a=oa(a,"bVisible");return"number"===
typeof a[b]?a[b]:null}function ca(a,b){a=oa(a,"bVisible");b=f.inArray(b,a);return-1!==b?b:null}function W(a){var b=0;f.each(a.aoColumns,function(a,d){d.bVisible&&"none"!==f(d.nTh).css("display")&&b++});return b}function oa(a,b){var c=[];f.map(a.aoColumns,function(a,e){a[b]&&c.push(e)});return c}function Ka(a){var b=a.aoColumns,c=a.aoData,d=q.ext.type.detect,e,h,g;var k=0;for(e=b.length;k<e;k++){var f=b[k];var n=[];if(!f.sType&&f._sManualType)f.sType=f._sManualType;else if(!f.sType){var m=0;for(h=
d.length;m<h;m++){var w=0;for(g=c.length;w<g;w++){n[w]===p&&(n[w]=I(a,w,k,"type"));var u=d[m](n[w],a);if(!u&&m!==d.length-1)break;if("html"===u)break}if(u){f.sType=u;break}}f.sType||(f.sType="string")}}}function nb(a,b,c,d){var e,h,g,k=a.aoColumns;if(b)for(e=b.length-1;0<=e;e--){var l=b[e];var n=l.targets!==p?l.targets:l.aTargets;f.isArray(n)||(n=[n]);var m=0;for(h=n.length;m<h;m++)if("number"===typeof n[m]&&0<=n[m]){for(;k.length<=n[m];)Ia(a);d(n[m],l)}else if("number"===typeof n[m]&&0>n[m])d(k.length+
n[m],l);else if("string"===typeof n[m]){var w=0;for(g=k.length;w<g;w++)("_all"==n[m]||f(k[w].nTh).hasClass(n[m]))&&d(w,l)}}if(c)for(e=0,a=c.length;e<a;e++)d(e,c[e])}function R(a,b,c,d){var e=a.aoData.length,h=f.extend(!0,{},q.models.oRow,{src:c?"dom":"data",idx:e});h._aData=b;a.aoData.push(h);for(var g=a.aoColumns,k=0,l=g.length;k<l;k++)g[k].sType=null;a.aiDisplayMaster.push(e);b=a.rowIdFn(b);b!==p&&(a.aIds[b]=h);!c&&a.oFeatures.bDeferRender||La(a,e,c,d);return e}function pa(a,b){var c;b instanceof
f||(b=f(b));return b.map(function(b,e){c=Ma(a,e);return R(a,c.data,e,c.cells)})}function I(a,b,c,d){var e=a.iDraw,h=a.aoColumns[c],g=a.aoData[b]._aData,k=h.sDefaultContent,f=h.fnGetData(g,d,{settings:a,row:b,col:c});if(f===p)return a.iDrawError!=e&&null===k&&(O(a,0,"Requested unknown parameter "+("function"==typeof h.mData?"{function}":"'"+h.mData+"'")+" for row "+b+", column "+c,4),a.iDrawError=e),k;if((f===g||null===f)&&null!==k&&d!==p)f=k;else if("function"===typeof f)return f.call(g);return null===
f&&"display"==d?"":f}function ob(a,b,c,d){a.aoColumns[c].fnSetData(a.aoData[b]._aData,d,{settings:a,row:b,col:c})}function Na(a){return f.map(a.match(/(\\.|[^\.])+/g)||[""],function(a){return a.replace(/\\\./g,".")})}function U(a){if(f.isPlainObject(a)){var b={};f.each(a,function(a,c){c&&(b[a]=U(c))});return function(a,c,h,g){var d=b[c]||b._;return d!==p?d(a,c,h,g):a}}if(null===a)return function(a){return a};if("function"===typeof a)return function(b,c,h,g){return a(b,c,h,g)};if("string"!==typeof a||
-1===a.indexOf(".")&&-1===a.indexOf("[")&&-1===a.indexOf("("))return function(b,c){return b[a]};var c=function(a,b,h){if(""!==h){var d=Na(h);for(var e=0,l=d.length;e<l;e++){h=d[e].match(da);var n=d[e].match(X);if(h){d[e]=d[e].replace(da,"");""!==d[e]&&(a=a[d[e]]);n=[];d.splice(0,e+1);d=d.join(".");if(f.isArray(a))for(e=0,l=a.length;e<l;e++)n.push(c(a[e],b,d));a=h[0].substring(1,h[0].length-1);a=""===a?n:n.join(a);break}else if(n){d[e]=d[e].replace(X,"");a=a[d[e]]();continue}if(null===a||a[d[e]]===
p)return p;a=a[d[e]]}}return a};return function(b,e){return c(b,e,a)}}function Q(a){if(f.isPlainObject(a))return Q(a._);if(null===a)return function(){};if("function"===typeof a)return function(b,d,e){a(b,"set",d,e)};if("string"!==typeof a||-1===a.indexOf(".")&&-1===a.indexOf("[")&&-1===a.indexOf("("))return function(b,d){b[a]=d};var b=function(a,d,e){e=Na(e);var c=e[e.length-1];for(var g,k,l=0,n=e.length-1;l<n;l++){g=e[l].match(da);k=e[l].match(X);if(g){e[l]=e[l].replace(da,"");a[e[l]]=[];c=e.slice();
c.splice(0,l+1);g=c.join(".");if(f.isArray(d))for(k=0,n=d.length;k<n;k++)c={},b(c,d[k],g),a[e[l]].push(c);else a[e[l]]=d;return}k&&(e[l]=e[l].replace(X,""),a=a[e[l]](d));if(null===a[e[l]]||a[e[l]]===p)a[e[l]]={};a=a[e[l]]}if(c.match(X))a[c.replace(X,"")](d);else a[c.replace(da,"")]=d};return function(c,d){return b(c,d,a)}}function Oa(a){return J(a.aoData,"_aData")}function qa(a){a.aoData.length=0;a.aiDisplayMaster.length=0;a.aiDisplay.length=0;a.aIds={}}function ra(a,b,c){for(var d=-1,e=0,h=a.length;e<
h;e++)a[e]==b?d=e:a[e]>b&&a[e]--; -1!=d&&c===p&&a.splice(d,1)}function ea(a,b,c,d){var e=a.aoData[b],h,g=function(c,d){for(;c.childNodes.length;)c.removeChild(c.firstChild);c.innerHTML=I(a,b,d,"display")};if("dom"!==c&&(c&&"auto"!==c||"dom"!==e.src)){var k=e.anCells;if(k)if(d!==p)g(k[d],d);else for(c=0,h=k.length;c<h;c++)g(k[c],c)}else e._aData=Ma(a,e,d,d===p?p:e._aData).data;e._aSortData=null;e._aFilterData=null;g=a.aoColumns;if(d!==p)g[d].sType=null;else{c=0;for(h=g.length;c<h;c++)g[c].sType=null;
Pa(a,e)}}function Ma(a,b,c,d){var e=[],h=b.firstChild,g,k=0,l,n=a.aoColumns,m=a._rowReadObject;d=d!==p?d:m?{}:[];var w=function(a,b){if("string"===typeof a){var c=a.indexOf("@");-1!==c&&(c=a.substring(c+1),Q(a)(d,b.getAttribute(c)))}},u=function(a){if(c===p||c===k)g=n[k],l=f.trim(a.innerHTML),g&&g._bAttrSrc?(Q(g.mData._)(d,l),w(g.mData.sort,a),w(g.mData.type,a),w(g.mData.filter,a)):m?(g._setter||(g._setter=Q(g.mData)),g._setter(d,l)):d[k]=l;k++};if(h)for(;h;){var q=h.nodeName.toUpperCase();if("TD"==
q||"TH"==q)u(h),e.push(h);h=h.nextSibling}else for(e=b.anCells,h=0,q=e.length;h<q;h++)u(e[h]);(b=b.firstChild?b:b.nTr)&&(b=b.getAttribute("id"))&&Q(a.rowId)(d,b);return{data:d,cells:e}}function La(a,b,c,d){var e=a.aoData[b],h=e._aData,g=[],k,l;if(null===e.nTr){var n=c||y.createElement("tr");e.nTr=n;e.anCells=g;n._DT_RowIndex=b;Pa(a,e);var m=0;for(k=a.aoColumns.length;m<k;m++){var w=a.aoColumns[m];var p=(l=c?!1:!0)?y.createElement(w.sCellType):d[m];p._DT_CellIndex={row:b,column:m};g.push(p);if(l||
!(c&&!w.mRender&&w.mData===m||f.isPlainObject(w.mData)&&w.mData._===m+".display"))p.innerHTML=I(a,b,m,"display");w.sClass&&(p.className+=" "+w.sClass);w.bVisible&&!c?n.appendChild(p):!w.bVisible&&c&&p.parentNode.removeChild(p);w.fnCreatedCell&&w.fnCreatedCell.call(a.oInstance,p,I(a,b,m),h,b,m)}A(a,"aoRowCreatedCallback",null,[n,h,b,g])}e.nTr.setAttribute("role","row")}function Pa(a,b){var c=b.nTr,d=b._aData;if(c){if(a=a.rowIdFn(d))c.id=a;d.DT_RowClass&&(a=d.DT_RowClass.split(" "),b.__rowc=b.__rowc?
ta(b.__rowc.concat(a)):a,f(c).removeClass(b.__rowc.join(" ")).addClass(d.DT_RowClass));d.DT_RowAttr&&f(c).attr(d.DT_RowAttr);d.DT_RowData&&f(c).data(d.DT_RowData)}}function pb(a){var b,c,d=a.nTHead,e=a.nTFoot,h=0===f("th, td",d).length,g=a.oClasses,k=a.aoColumns;h&&(c=f("<tr/>").appendTo(d));var l=0;for(b=k.length;l<b;l++){var n=k[l];var m=f(n.nTh).addClass(n.sClass);h&&m.appendTo(c);a.oFeatures.bSort&&(m.addClass(n.sSortingClass),!1!==n.bSortable&&(m.attr("tabindex",a.iTabIndex).attr("aria-controls",
a.sTableId),Qa(a,n.nTh,l)));n.sTitle!=m[0].innerHTML&&m.html(n.sTitle);Ra(a,"header")(a,m,n,g)}h&&fa(a.aoHeader,d);f(d).find(">tr").attr("role","row");f(d).find(">tr>th, >tr>td").addClass(g.sHeaderTH);f(e).find(">tr>th, >tr>td").addClass(g.sFooterTH);if(null!==e)for(a=a.aoFooter[0],l=0,b=a.length;l<b;l++)n=k[l],n.nTf=a[l].cell,n.sClass&&f(n.nTf).addClass(n.sClass)}function ha(a,b,c){var d,e,h=[],g=[],k=a.aoColumns.length;if(b){c===p&&(c=!1);var l=0;for(d=b.length;l<d;l++){h[l]=b[l].slice();h[l].nTr=
b[l].nTr;for(e=k-1;0<=e;e--)a.aoColumns[e].bVisible||c||h[l].splice(e,1);g.push([])}l=0;for(d=h.length;l<d;l++){if(a=h[l].nTr)for(;e=a.firstChild;)a.removeChild(e);e=0;for(b=h[l].length;e<b;e++){var n=k=1;if(g[l][e]===p){a.appendChild(h[l][e].cell);for(g[l][e]=1;h[l+k]!==p&&h[l][e].cell==h[l+k][e].cell;)g[l+k][e]=1,k++;for(;h[l][e+n]!==p&&h[l][e].cell==h[l][e+n].cell;){for(c=0;c<k;c++)g[l+c][e+n]=1;n++}f(h[l][e].cell).attr("rowspan",k).attr("colspan",n)}}}}}function S(a){var b=A(a,"aoPreDrawCallback",
"preDraw",[a]);if(-1!==f.inArray(!1,b))K(a,!1);else{b=[];var c=0,d=a.asStripeClasses,e=d.length,h=a.oLanguage,g=a.iInitDisplayStart,k="ssp"==D(a),l=a.aiDisplay;a.bDrawing=!0;g!==p&&-1!==g&&(a._iDisplayStart=k?g:g>=a.fnRecordsDisplay()?0:g,a.iInitDisplayStart=-1);g=a._iDisplayStart;var n=a.fnDisplayEnd();if(a.bDeferLoading)a.bDeferLoading=!1,a.iDraw++,K(a,!1);else if(!k)a.iDraw++;else if(!a.bDestroying&&!qb(a))return;if(0!==l.length)for(h=k?a.aoData.length:n,k=k?0:g;k<h;k++){var m=l[k],w=a.aoData[m];
null===w.nTr&&La(a,m);var u=w.nTr;if(0!==e){var q=d[c%e];w._sRowStripe!=q&&(f(u).removeClass(w._sRowStripe).addClass(q),w._sRowStripe=q)}A(a,"aoRowCallback",null,[u,w._aData,c,k,m]);b.push(u);c++}else c=h.sZeroRecords,1==a.iDraw&&"ajax"==D(a)?c=h.sLoadingRecords:h.sEmptyTable&&0===a.fnRecordsTotal()&&(c=h.sEmptyTable),b[0]=f("<tr/>",{"class":e?d[0]:""}).append(f("<td />",{valign:"top",colSpan:W(a),"class":a.oClasses.sRowEmpty}).html(c))[0];A(a,"aoHeaderCallback","header",[f(a.nTHead).children("tr")[0],
Oa(a),g,n,l]);A(a,"aoFooterCallback","footer",[f(a.nTFoot).children("tr")[0],Oa(a),g,n,l]);d=f(a.nTBody);d.children().detach();d.append(f(b));A(a,"aoDrawCallback","draw",[a]);a.bSorted=!1;a.bFiltered=!1;a.bDrawing=!1}}function V(a,b){var c=a.oFeatures,d=c.bFilter;c.bSort&&rb(a);d?ia(a,a.oPreviousSearch):a.aiDisplay=a.aiDisplayMaster.slice();!0!==b&&(a._iDisplayStart=0);a._drawHold=b;S(a);a._drawHold=!1}function sb(a){var b=a.oClasses,c=f(a.nTable);c=f("<div/>").insertBefore(c);var d=a.oFeatures,e=
f("<div/>",{id:a.sTableId+"_wrapper","class":b.sWrapper+(a.nTFoot?"":" "+b.sNoFooter)});a.nHolding=c[0];a.nTableWrapper=e[0];a.nTableReinsertBefore=a.nTable.nextSibling;for(var h=a.sDom.split(""),g,k,l,n,m,p,u=0;u<h.length;u++){g=null;k=h[u];if("<"==k){l=f("<div/>")[0];n=h[u+1];if("'"==n||'"'==n){m="";for(p=2;h[u+p]!=n;)m+=h[u+p],p++;"H"==m?m=b.sJUIHeader:"F"==m&&(m=b.sJUIFooter);-1!=m.indexOf(".")?(n=m.split("."),l.id=n[0].substr(1,n[0].length-1),l.className=n[1]):"#"==m.charAt(0)?l.id=m.substr(1,
m.length-1):l.className=m;u+=p}e.append(l);e=f(l)}else if(">"==k)e=e.parent();else if("l"==k&&d.bPaginate&&d.bLengthChange)g=tb(a);else if("f"==k&&d.bFilter)g=ub(a);else if("r"==k&&d.bProcessing)g=vb(a);else if("t"==k)g=wb(a);else if("i"==k&&d.bInfo)g=xb(a);else if("p"==k&&d.bPaginate)g=yb(a);else if(0!==q.ext.feature.length)for(l=q.ext.feature,p=0,n=l.length;p<n;p++)if(k==l[p].cFeature){g=l[p].fnInit(a);break}g&&(l=a.aanFeatures,l[k]||(l[k]=[]),l[k].push(g),e.append(g))}c.replaceWith(e);a.nHolding=
null}function fa(a,b){b=f(b).children("tr");var c,d,e;a.splice(0,a.length);var h=0;for(e=b.length;h<e;h++)a.push([]);h=0;for(e=b.length;h<e;h++){var g=b[h];for(c=g.firstChild;c;){if("TD"==c.nodeName.toUpperCase()||"TH"==c.nodeName.toUpperCase()){var k=1*c.getAttribute("colspan");var l=1*c.getAttribute("rowspan");k=k&&0!==k&&1!==k?k:1;l=l&&0!==l&&1!==l?l:1;var n=0;for(d=a[h];d[n];)n++;var m=n;var p=1===k?!0:!1;for(d=0;d<k;d++)for(n=0;n<l;n++)a[h+n][m+d]={cell:c,unique:p},a[h+n].nTr=g}c=c.nextSibling}}}
function ua(a,b,c){var d=[];c||(c=a.aoHeader,b&&(c=[],fa(c,b)));b=0;for(var e=c.length;b<e;b++)for(var h=0,g=c[b].length;h<g;h++)!c[b][h].unique||d[h]&&a.bSortCellsTop||(d[h]=c[b][h].cell);return d}function va(a,b,c){A(a,"aoServerParams","serverParams",[b]);if(b&&f.isArray(b)){var d={},e=/(.*?)\[\]$/;f.each(b,function(a,b){(a=b.name.match(e))?(a=a[0],d[a]||(d[a]=[]),d[a].push(b.value)):d[b.name]=b.value});b=d}var h=a.ajax,g=a.oInstance,k=function(b){A(a,null,"xhr",[a,b,a.jqXHR]);c(b)};if(f.isPlainObject(h)&&
h.data){var l=h.data;var n="function"===typeof l?l(b,a):l;b="function"===typeof l&&n?n:f.extend(!0,b,n);delete h.data}n={data:b,success:function(b){var c=b.error||b.sError;c&&O(a,0,c);a.json=b;k(b)},dataType:"json",cache:!1,type:a.sServerMethod,error:function(b,c,d){d=A(a,null,"xhr",[a,null,a.jqXHR]);-1===f.inArray(!0,d)&&("parsererror"==c?O(a,0,"Invalid JSON response",1):4===b.readyState&&O(a,0,"Ajax error",7));K(a,!1)}};a.oAjaxData=b;A(a,null,"preXhr",[a,b]);a.fnServerData?a.fnServerData.call(g,
a.sAjaxSource,f.map(b,function(a,b){return{name:b,value:a}}),k,a):a.sAjaxSource||"string"===typeof h?a.jqXHR=f.ajax(f.extend(n,{url:h||a.sAjaxSource})):"function"===typeof h?a.jqXHR=h.call(g,b,k,a):(a.jqXHR=f.ajax(f.extend(n,h)),h.data=l)}function qb(a){return a.bAjaxDataGet?(a.iDraw++,K(a,!0),va(a,zb(a),function(b){Ab(a,b)}),!1):!0}function zb(a){var b=a.aoColumns,c=b.length,d=a.oFeatures,e=a.oPreviousSearch,h=a.aoPreSearchCols,g=[],k=Y(a);var l=a._iDisplayStart;var n=!1!==d.bPaginate?a._iDisplayLength:
-1;var m=function(a,b){g.push({name:a,value:b})};m("sEcho",a.iDraw);m("iColumns",c);m("sColumns",J(b,"sName").join(","));m("iDisplayStart",l);m("iDisplayLength",n);var p={draw:a.iDraw,columns:[],order:[],start:l,length:n,search:{value:e.sSearch,regex:e.bRegex}};for(l=0;l<c;l++){var u=b[l];var sa=h[l];n="function"==typeof u.mData?"function":u.mData;p.columns.push({data:n,name:u.sName,searchable:u.bSearchable,orderable:u.bSortable,search:{value:sa.sSearch,regex:sa.bRegex}});m("mDataProp_"+l,n);d.bFilter&&
(m("sSearch_"+l,sa.sSearch),m("bRegex_"+l,sa.bRegex),m("bSearchable_"+l,u.bSearchable));d.bSort&&m("bSortable_"+l,u.bSortable)}d.bFilter&&(m("sSearch",e.sSearch),m("bRegex",e.bRegex));d.bSort&&(f.each(k,function(a,b){p.order.push({column:b.col,dir:b.dir});m("iSortCol_"+a,b.col);m("sSortDir_"+a,b.dir)}),m("iSortingCols",k.length));b=q.ext.legacy.ajax;return null===b?a.sAjaxSource?g:p:b?g:p}function Ab(a,b){var c=function(a,c){return b[a]!==p?b[a]:b[c]},d=wa(a,b),e=c("sEcho","draw"),h=c("iTotalRecords",
"recordsTotal");c=c("iTotalDisplayRecords","recordsFiltered");if(e){if(1*e<a.iDraw)return;a.iDraw=1*e}qa(a);a._iRecordsTotal=parseInt(h,10);a._iRecordsDisplay=parseInt(c,10);e=0;for(h=d.length;e<h;e++)R(a,d[e]);a.aiDisplay=a.aiDisplayMaster.slice();a.bAjaxDataGet=!1;S(a);a._bInitComplete||xa(a,b);a.bAjaxDataGet=!0;K(a,!1)}function wa(a,b){a=f.isPlainObject(a.ajax)&&a.ajax.dataSrc!==p?a.ajax.dataSrc:a.sAjaxDataProp;return"data"===a?b.aaData||b[a]:""!==a?U(a)(b):b}function ub(a){var b=a.oClasses,c=
a.sTableId,d=a.oLanguage,e=a.oPreviousSearch,h=a.aanFeatures,g='<input type="search" class="'+b.sFilterInput+'"/>',k=d.sSearch;k=k.match(/_INPUT_/)?k.replace("_INPUT_",g):k+g;b=f("<div/>",{id:h.f?null:c+"_filter","class":b.sFilter}).append(f("<label/>").append(k));h=function(){var b=this.value?this.value:"";b!=e.sSearch&&(ia(a,{sSearch:b,bRegex:e.bRegex,bSmart:e.bSmart,bCaseInsensitive:e.bCaseInsensitive}),a._iDisplayStart=0,S(a))};g=null!==a.searchDelay?a.searchDelay:"ssp"===D(a)?400:0;var l=f("input",
b).val(e.sSearch).attr("placeholder",d.sSearchPlaceholder).on("keyup.DT search.DT input.DT paste.DT cut.DT",g?Sa(h,g):h).on("keypress.DT",function(a){if(13==a.keyCode)return!1}).attr("aria-controls",c);f(a.nTable).on("search.dt.DT",function(b,c){if(a===c)try{l[0]!==y.activeElement&&l.val(e.sSearch)}catch(w){}});return b[0]}function ia(a,b,c){var d=a.oPreviousSearch,e=a.aoPreSearchCols,h=function(a){d.sSearch=a.sSearch;d.bRegex=a.bRegex;d.bSmart=a.bSmart;d.bCaseInsensitive=a.bCaseInsensitive},g=function(a){return a.bEscapeRegex!==
p?!a.bEscapeRegex:a.bRegex};Ka(a);if("ssp"!=D(a)){Bb(a,b.sSearch,c,g(b),b.bSmart,b.bCaseInsensitive);h(b);for(b=0;b<e.length;b++)Cb(a,e[b].sSearch,b,g(e[b]),e[b].bSmart,e[b].bCaseInsensitive);Db(a)}else h(b);a.bFiltered=!0;A(a,null,"search",[a])}function Db(a){for(var b=q.ext.search,c=a.aiDisplay,d,e,h=0,g=b.length;h<g;h++){for(var k=[],l=0,n=c.length;l<n;l++)e=c[l],d=a.aoData[e],b[h](a,d._aFilterData,e,d._aData,l)&&k.push(e);c.length=0;f.merge(c,k)}}function Cb(a,b,c,d,e,h){if(""!==b){var g=[],k=
a.aiDisplay;d=Ta(b,d,e,h);for(e=0;e<k.length;e++)b=a.aoData[k[e]]._aFilterData[c],d.test(b)&&g.push(k[e]);a.aiDisplay=g}}function Bb(a,b,c,d,e,h){e=Ta(b,d,e,h);var g=a.oPreviousSearch.sSearch,k=a.aiDisplayMaster;h=[];0!==q.ext.search.length&&(c=!0);var f=Eb(a);if(0>=b.length)a.aiDisplay=k.slice();else{if(f||c||d||g.length>b.length||0!==b.indexOf(g)||a.bSorted)a.aiDisplay=k.slice();b=a.aiDisplay;for(c=0;c<b.length;c++)e.test(a.aoData[b[c]]._sFilterRow)&&h.push(b[c]);a.aiDisplay=h}}function Ta(a,b,
c,d){a=b?a:Ua(a);c&&(a="^(?=.*?"+f.map(a.match(/"[^"]+"|[^ ]+/g)||[""],function(a){if('"'===a.charAt(0)){var b=a.match(/^"(.*)"$/);a=b?b[1]:a}return a.replace('"',"")}).join(")(?=.*?")+").*$");return new RegExp(a,d?"i":"")}function Eb(a){var b=a.aoColumns,c,d,e=q.ext.type.search;var h=!1;var g=0;for(c=a.aoData.length;g<c;g++){var k=a.aoData[g];if(!k._aFilterData){var f=[];var n=0;for(d=b.length;n<d;n++){h=b[n];if(h.bSearchable){var m=I(a,g,n,"filter");e[h.sType]&&(m=e[h.sType](m));null===m&&(m="");
"string"!==typeof m&&m.toString&&(m=m.toString())}else m="";m.indexOf&&-1!==m.indexOf("&")&&(ya.innerHTML=m,m=$b?ya.textContent:ya.innerText);m.replace&&(m=m.replace(/[\r\n\u2028]/g,""));f.push(m)}k._aFilterData=f;k._sFilterRow=f.join("  ");h=!0}}return h}function Fb(a){return{search:a.sSearch,smart:a.bSmart,regex:a.bRegex,caseInsensitive:a.bCaseInsensitive}}function Gb(a){return{sSearch:a.search,bSmart:a.smart,bRegex:a.regex,bCaseInsensitive:a.caseInsensitive}}function xb(a){var b=a.sTableId,c=a.aanFeatures.i,
d=f("<div/>",{"class":a.oClasses.sInfo,id:c?null:b+"_info"});c||(a.aoDrawCallback.push({fn:Hb,sName:"information"}),d.attr("role","status").attr("aria-live","polite"),f(a.nTable).attr("aria-describedby",b+"_info"));return d[0]}function Hb(a){var b=a.aanFeatures.i;if(0!==b.length){var c=a.oLanguage,d=a._iDisplayStart+1,e=a.fnDisplayEnd(),h=a.fnRecordsTotal(),g=a.fnRecordsDisplay(),k=g?c.sInfo:c.sInfoEmpty;g!==h&&(k+=" "+c.sInfoFiltered);k+=c.sInfoPostFix;k=Ib(a,k);c=c.fnInfoCallback;null!==c&&(k=c.call(a.oInstance,
a,d,e,h,g,k));f(b).html(k)}}function Ib(a,b){var c=a.fnFormatNumber,d=a._iDisplayStart+1,e=a._iDisplayLength,h=a.fnRecordsDisplay(),g=-1===e;return b.replace(/_START_/g,c.call(a,d)).replace(/_END_/g,c.call(a,a.fnDisplayEnd())).replace(/_MAX_/g,c.call(a,a.fnRecordsTotal())).replace(/_TOTAL_/g,c.call(a,h)).replace(/_PAGE_/g,c.call(a,g?1:Math.ceil(d/e))).replace(/_PAGES_/g,c.call(a,g?1:Math.ceil(h/e)))}function ja(a){var b=a.iInitDisplayStart,c=a.aoColumns;var d=a.oFeatures;var e=a.bDeferLoading;if(a.bInitialised){sb(a);
pb(a);ha(a,a.aoHeader);ha(a,a.aoFooter);K(a,!0);d.bAutoWidth&&Ja(a);var h=0;for(d=c.length;h<d;h++){var g=c[h];g.sWidth&&(g.nTh.style.width=B(g.sWidth))}A(a,null,"preInit",[a]);V(a);c=D(a);if("ssp"!=c||e)"ajax"==c?va(a,[],function(c){var d=wa(a,c);for(h=0;h<d.length;h++)R(a,d[h]);a.iInitDisplayStart=b;V(a);K(a,!1);xa(a,c)},a):(K(a,!1),xa(a))}else setTimeout(function(){ja(a)},200)}function xa(a,b){a._bInitComplete=!0;(b||a.oInit.aaData)&&aa(a);A(a,null,"plugin-init",[a,b]);A(a,"aoInitComplete","init",
[a,b])}function Va(a,b){b=parseInt(b,10);a._iDisplayLength=b;Wa(a);A(a,null,"length",[a,b])}function tb(a){var b=a.oClasses,c=a.sTableId,d=a.aLengthMenu,e=f.isArray(d[0]),h=e?d[0]:d;d=e?d[1]:d;e=f("<select/>",{name:c+"_length","aria-controls":c,"class":b.sLengthSelect});for(var g=0,k=h.length;g<k;g++)e[0][g]=new Option("number"===typeof d[g]?a.fnFormatNumber(d[g]):d[g],h[g]);var l=f("<div><label/></div>").addClass(b.sLength);a.aanFeatures.l||(l[0].id=c+"_length");l.children().append(a.oLanguage.sLengthMenu.replace("_MENU_",
e[0].outerHTML));f("select",l).val(a._iDisplayLength).on("change.DT",function(b){Va(a,f(this).val());S(a)});f(a.nTable).on("length.dt.DT",function(b,c,d){a===c&&f("select",l).val(d)});return l[0]}function yb(a){var b=a.sPaginationType,c=q.ext.pager[b],d="function"===typeof c,e=function(a){S(a)};b=f("<div/>").addClass(a.oClasses.sPaging+b)[0];var h=a.aanFeatures;d||c.fnInit(a,b,e);h.p||(b.id=a.sTableId+"_paginate",a.aoDrawCallback.push({fn:function(a){if(d){var b=a._iDisplayStart,g=a._iDisplayLength,
f=a.fnRecordsDisplay(),m=-1===g;b=m?0:Math.ceil(b/g);g=m?1:Math.ceil(f/g);f=c(b,g);var p;m=0;for(p=h.p.length;m<p;m++)Ra(a,"pageButton")(a,h.p[m],m,f,b,g)}else c.fnUpdate(a,e)},sName:"pagination"}));return b}function Xa(a,b,c){var d=a._iDisplayStart,e=a._iDisplayLength,h=a.fnRecordsDisplay();0===h||-1===e?d=0:"number"===typeof b?(d=b*e,d>h&&(d=0)):"first"==b?d=0:"previous"==b?(d=0<=e?d-e:0,0>d&&(d=0)):"next"==b?d+e<h&&(d+=e):"last"==b?d=Math.floor((h-1)/e)*e:O(a,0,"Unknown paging action: "+b,5);b=
a._iDisplayStart!==d;a._iDisplayStart=d;b&&(A(a,null,"page",[a]),c&&S(a));return b}function vb(a){return f("<div/>",{id:a.aanFeatures.r?null:a.sTableId+"_processing","class":a.oClasses.sProcessing}).html(a.oLanguage.sProcessing).insertBefore(a.nTable)[0]}function K(a,b){a.oFeatures.bProcessing&&f(a.aanFeatures.r).css("display",b?"block":"none");A(a,null,"processing",[a,b])}function wb(a){var b=f(a.nTable);b.attr("role","grid");var c=a.oScroll;if(""===c.sX&&""===c.sY)return a.nTable;var d=c.sX,e=c.sY,
h=a.oClasses,g=b.children("caption"),k=g.length?g[0]._captionSide:null,l=f(b[0].cloneNode(!1)),n=f(b[0].cloneNode(!1)),m=b.children("tfoot");m.length||(m=null);l=f("<div/>",{"class":h.sScrollWrapper}).append(f("<div/>",{"class":h.sScrollHead}).css({overflow:"hidden",position:"relative",border:0,width:d?d?B(d):null:"100%"}).append(f("<div/>",{"class":h.sScrollHeadInner}).css({"box-sizing":"content-box",width:c.sXInner||"100%"}).append(l.removeAttr("id").css("margin-left",0).append("top"===k?g:null).append(b.children("thead"))))).append(f("<div/>",
{"class":h.sScrollBody}).css({position:"relative",overflow:"auto",width:d?B(d):null}).append(b));m&&l.append(f("<div/>",{"class":h.sScrollFoot}).css({overflow:"hidden",border:0,width:d?d?B(d):null:"100%"}).append(f("<div/>",{"class":h.sScrollFootInner}).append(n.removeAttr("id").css("margin-left",0).append("bottom"===k?g:null).append(b.children("tfoot")))));b=l.children();var p=b[0];h=b[1];var u=m?b[2]:null;if(d)f(h).on("scroll.DT",function(a){a=this.scrollLeft;p.scrollLeft=a;m&&(u.scrollLeft=a)});
f(h).css(e&&c.bCollapse?"max-height":"height",e);a.nScrollHead=p;a.nScrollBody=h;a.nScrollFoot=u;a.aoDrawCallback.push({fn:na,sName:"scrolling"});return l[0]}function na(a){var b=a.oScroll,c=b.sX,d=b.sXInner,e=b.sY;b=b.iBarWidth;var h=f(a.nScrollHead),g=h[0].style,k=h.children("div"),l=k[0].style,n=k.children("table");k=a.nScrollBody;var m=f(k),w=k.style,u=f(a.nScrollFoot).children("div"),q=u.children("table"),t=f(a.nTHead),r=f(a.nTable),v=r[0],za=v.style,T=a.nTFoot?f(a.nTFoot):null,A=a.oBrowser,
x=A.bScrollOversize,ac=J(a.aoColumns,"nTh"),Ya=[],y=[],z=[],C=[],G,H=function(a){a=a.style;a.paddingTop="0";a.paddingBottom="0";a.borderTopWidth="0";a.borderBottomWidth="0";a.height=0};var D=k.scrollHeight>k.clientHeight;if(a.scrollBarVis!==D&&a.scrollBarVis!==p)a.scrollBarVis=D,aa(a);else{a.scrollBarVis=D;r.children("thead, tfoot").remove();if(T){var E=T.clone().prependTo(r);var F=T.find("tr");E=E.find("tr")}var I=t.clone().prependTo(r);t=t.find("tr");D=I.find("tr");I.find("th, td").removeAttr("tabindex");
c||(w.width="100%",h[0].style.width="100%");f.each(ua(a,I),function(b,c){G=ba(a,b);c.style.width=a.aoColumns[G].sWidth});T&&N(function(a){a.style.width=""},E);h=r.outerWidth();""===c?(za.width="100%",x&&(r.find("tbody").height()>k.offsetHeight||"scroll"==m.css("overflow-y"))&&(za.width=B(r.outerWidth()-b)),h=r.outerWidth()):""!==d&&(za.width=B(d),h=r.outerWidth());N(H,D);N(function(a){z.push(a.innerHTML);Ya.push(B(f(a).css("width")))},D);N(function(a,b){-1!==f.inArray(a,ac)&&(a.style.width=Ya[b])},
t);f(D).height(0);T&&(N(H,E),N(function(a){C.push(a.innerHTML);y.push(B(f(a).css("width")))},E),N(function(a,b){a.style.width=y[b]},F),f(E).height(0));N(function(a,b){a.innerHTML='<div class="dataTables_sizing">'+z[b]+"</div>";a.childNodes[0].style.height="0";a.childNodes[0].style.overflow="hidden";a.style.width=Ya[b]},D);T&&N(function(a,b){a.innerHTML='<div class="dataTables_sizing">'+C[b]+"</div>";a.childNodes[0].style.height="0";a.childNodes[0].style.overflow="hidden";a.style.width=y[b]},E);r.outerWidth()<
h?(F=k.scrollHeight>k.offsetHeight||"scroll"==m.css("overflow-y")?h+b:h,x&&(k.scrollHeight>k.offsetHeight||"scroll"==m.css("overflow-y"))&&(za.width=B(F-b)),""!==c&&""===d||O(a,1,"Possible column misalignment",6)):F="100%";w.width=B(F);g.width=B(F);T&&(a.nScrollFoot.style.width=B(F));!e&&x&&(w.height=B(v.offsetHeight+b));c=r.outerWidth();n[0].style.width=B(c);l.width=B(c);d=r.height()>k.clientHeight||"scroll"==m.css("overflow-y");e="padding"+(A.bScrollbarLeft?"Left":"Right");l[e]=d?b+"px":"0px";T&&
(q[0].style.width=B(c),u[0].style.width=B(c),u[0].style[e]=d?b+"px":"0px");r.children("colgroup").insertBefore(r.children("thead"));m.trigger("scroll");!a.bSorted&&!a.bFiltered||a._drawHold||(k.scrollTop=0)}}function N(a,b,c){for(var d=0,e=0,h=b.length,g,k;e<h;){g=b[e].firstChild;for(k=c?c[e].firstChild:null;g;)1===g.nodeType&&(c?a(g,k,d):a(g,d),d++),g=g.nextSibling,k=c?k.nextSibling:null;e++}}function Ja(a){var b=a.nTable,c=a.aoColumns,d=a.oScroll,e=d.sY,h=d.sX,g=d.sXInner,k=c.length,l=oa(a,"bVisible"),
n=f("th",a.nTHead),m=b.getAttribute("width"),p=b.parentNode,u=!1,q,t=a.oBrowser;d=t.bScrollOversize;(q=b.style.width)&&-1!==q.indexOf("%")&&(m=q);for(q=0;q<l.length;q++){var r=c[l[q]];null!==r.sWidth&&(r.sWidth=Jb(r.sWidthOrig,p),u=!0)}if(d||!u&&!h&&!e&&k==W(a)&&k==n.length)for(q=0;q<k;q++)l=ba(a,q),null!==l&&(c[l].sWidth=B(n.eq(q).width()));else{k=f(b).clone().css("visibility","hidden").removeAttr("id");k.find("tbody tr").remove();var v=f("<tr/>").appendTo(k.find("tbody"));k.find("thead, tfoot").remove();
k.append(f(a.nTHead).clone()).append(f(a.nTFoot).clone());k.find("tfoot th, tfoot td").css("width","");n=ua(a,k.find("thead")[0]);for(q=0;q<l.length;q++)r=c[l[q]],n[q].style.width=null!==r.sWidthOrig&&""!==r.sWidthOrig?B(r.sWidthOrig):"",r.sWidthOrig&&h&&f(n[q]).append(f("<div/>").css({width:r.sWidthOrig,margin:0,padding:0,border:0,height:1}));if(a.aoData.length)for(q=0;q<l.length;q++)u=l[q],r=c[u],f(Kb(a,u)).clone(!1).append(r.sContentPadding).appendTo(v);f("[name]",k).removeAttr("name");r=f("<div/>").css(h||
e?{position:"absolute",top:0,left:0,height:1,right:0,overflow:"hidden"}:{}).append(k).appendTo(p);h&&g?k.width(g):h?(k.css("width","auto"),k.removeAttr("width"),k.width()<p.clientWidth&&m&&k.width(p.clientWidth)):e?k.width(p.clientWidth):m&&k.width(m);for(q=e=0;q<l.length;q++)p=f(n[q]),g=p.outerWidth()-p.width(),p=t.bBounding?Math.ceil(n[q].getBoundingClientRect().width):p.outerWidth(),e+=p,c[l[q]].sWidth=B(p-g);b.style.width=B(e);r.remove()}m&&(b.style.width=B(m));!m&&!h||a._reszEvt||(b=function(){f(z).on("resize.DT-"+
a.sInstance,Sa(function(){aa(a)}))},d?setTimeout(b,1E3):b(),a._reszEvt=!0)}function Jb(a,b){if(!a)return 0;a=f("<div/>").css("width",B(a)).appendTo(b||y.body);b=a[0].offsetWidth;a.remove();return b}function Kb(a,b){var c=Lb(a,b);if(0>c)return null;var d=a.aoData[c];return d.nTr?d.anCells[b]:f("<td/>").html(I(a,c,b,"display"))[0]}function Lb(a,b){for(var c,d=-1,e=-1,h=0,g=a.aoData.length;h<g;h++)c=I(a,h,b,"display")+"",c=c.replace(bc,""),c=c.replace(/&nbsp;/g," "),c.length>d&&(d=c.length,e=h);return e}
function B(a){return null===a?"0px":"number"==typeof a?0>a?"0px":a+"px":a.match(/\d$/)?a+"px":a}function Y(a){var b=[],c=a.aoColumns;var d=a.aaSortingFixed;var e=f.isPlainObject(d);var h=[];var g=function(a){a.length&&!f.isArray(a[0])?h.push(a):f.merge(h,a)};f.isArray(d)&&g(d);e&&d.pre&&g(d.pre);g(a.aaSorting);e&&d.post&&g(d.post);for(a=0;a<h.length;a++){var k=h[a][0];g=c[k].aDataSort;d=0;for(e=g.length;d<e;d++){var l=g[d];var n=c[l].sType||"string";h[a]._idx===p&&(h[a]._idx=f.inArray(h[a][1],c[l].asSorting));
b.push({src:k,col:l,dir:h[a][1],index:h[a]._idx,type:n,formatter:q.ext.type.order[n+"-pre"]})}}return b}function rb(a){var b,c=[],d=q.ext.type.order,e=a.aoData,h=0,g=a.aiDisplayMaster;Ka(a);var k=Y(a);var f=0;for(b=k.length;f<b;f++){var n=k[f];n.formatter&&h++;Mb(a,n.col)}if("ssp"!=D(a)&&0!==k.length){f=0;for(b=g.length;f<b;f++)c[g[f]]=f;h===k.length?g.sort(function(a,b){var d,h=k.length,g=e[a]._aSortData,f=e[b]._aSortData;for(d=0;d<h;d++){var l=k[d];var m=g[l.col];var n=f[l.col];m=m<n?-1:m>n?1:0;
if(0!==m)return"asc"===l.dir?m:-m}m=c[a];n=c[b];return m<n?-1:m>n?1:0}):g.sort(function(a,b){var h,g=k.length,f=e[a]._aSortData,l=e[b]._aSortData;for(h=0;h<g;h++){var m=k[h];var n=f[m.col];var p=l[m.col];m=d[m.type+"-"+m.dir]||d["string-"+m.dir];n=m(n,p);if(0!==n)return n}n=c[a];p=c[b];return n<p?-1:n>p?1:0})}a.bSorted=!0}function Nb(a){var b=a.aoColumns,c=Y(a);a=a.oLanguage.oAria;for(var d=0,e=b.length;d<e;d++){var h=b[d];var g=h.asSorting;var k=h.sTitle.replace(/<.*?>/g,"");var f=h.nTh;f.removeAttribute("aria-sort");
h.bSortable&&(0<c.length&&c[0].col==d?(f.setAttribute("aria-sort","asc"==c[0].dir?"ascending":"descending"),h=g[c[0].index+1]||g[0]):h=g[0],k+="asc"===h?a.sSortAscending:a.sSortDescending);f.setAttribute("aria-label",k)}}function Za(a,b,c,d){var e=a.aaSorting,h=a.aoColumns[b].asSorting,g=function(a,b){var c=a._idx;c===p&&(c=f.inArray(a[1],h));return c+1<h.length?c+1:b?null:0};"number"===typeof e[0]&&(e=a.aaSorting=[e]);c&&a.oFeatures.bSortMulti?(c=f.inArray(b,J(e,"0")),-1!==c?(b=g(e[c],!0),null===
b&&1===e.length&&(b=0),null===b?e.splice(c,1):(e[c][1]=h[b],e[c]._idx=b)):(e.push([b,h[0],0]),e[e.length-1]._idx=0)):e.length&&e[0][0]==b?(b=g(e[0]),e.length=1,e[0][1]=h[b],e[0]._idx=b):(e.length=0,e.push([b,h[0]]),e[0]._idx=0);V(a);"function"==typeof d&&d(a)}function Qa(a,b,c,d){var e=a.aoColumns[c];$a(b,{},function(b){!1!==e.bSortable&&(a.oFeatures.bProcessing?(K(a,!0),setTimeout(function(){Za(a,c,b.shiftKey,d);"ssp"!==D(a)&&K(a,!1)},0)):Za(a,c,b.shiftKey,d))})}function Aa(a){var b=a.aLastSort,
c=a.oClasses.sSortColumn,d=Y(a),e=a.oFeatures,h;if(e.bSort&&e.bSortClasses){e=0;for(h=b.length;e<h;e++){var g=b[e].src;f(J(a.aoData,"anCells",g)).removeClass(c+(2>e?e+1:3))}e=0;for(h=d.length;e<h;e++)g=d[e].src,f(J(a.aoData,"anCells",g)).addClass(c+(2>e?e+1:3))}a.aLastSort=d}function Mb(a,b){var c=a.aoColumns[b],d=q.ext.order[c.sSortDataType],e;d&&(e=d.call(a.oInstance,a,b,ca(a,b)));for(var h,g=q.ext.type.order[c.sType+"-pre"],k=0,f=a.aoData.length;k<f;k++)if(c=a.aoData[k],c._aSortData||(c._aSortData=
[]),!c._aSortData[b]||d)h=d?e[k]:I(a,k,b,"sort"),c._aSortData[b]=g?g(h):h}function Ba(a){if(a.oFeatures.bStateSave&&!a.bDestroying){var b={time:+new Date,start:a._iDisplayStart,length:a._iDisplayLength,order:f.extend(!0,[],a.aaSorting),search:Fb(a.oPreviousSearch),columns:f.map(a.aoColumns,function(b,d){return{visible:b.bVisible,search:Fb(a.aoPreSearchCols[d])}})};A(a,"aoStateSaveParams","stateSaveParams",[a,b]);a.oSavedState=b;a.fnStateSaveCallback.call(a.oInstance,a,b)}}function Ob(a,b,c){var d,
e,h=a.aoColumns;b=function(b){if(b&&b.time){var g=A(a,"aoStateLoadParams","stateLoadParams",[a,b]);if(-1===f.inArray(!1,g)&&(g=a.iStateDuration,!(0<g&&b.time<+new Date-1E3*g||b.columns&&h.length!==b.columns.length))){a.oLoadedState=f.extend(!0,{},b);b.start!==p&&(a._iDisplayStart=b.start,a.iInitDisplayStart=b.start);b.length!==p&&(a._iDisplayLength=b.length);b.order!==p&&(a.aaSorting=[],f.each(b.order,function(b,c){a.aaSorting.push(c[0]>=h.length?[0,c[1]]:c)}));b.search!==p&&f.extend(a.oPreviousSearch,
Gb(b.search));if(b.columns)for(d=0,e=b.columns.length;d<e;d++)g=b.columns[d],g.visible!==p&&(h[d].bVisible=g.visible),g.search!==p&&f.extend(a.aoPreSearchCols[d],Gb(g.search));A(a,"aoStateLoaded","stateLoaded",[a,b])}}c()};if(a.oFeatures.bStateSave){var g=a.fnStateLoadCallback.call(a.oInstance,a,b);g!==p&&b(g)}else c()}function Ca(a){var b=q.settings;a=f.inArray(a,J(b,"nTable"));return-1!==a?b[a]:null}function O(a,b,c,d){c="DataTables warning: "+(a?"table id="+a.sTableId+" - ":"")+c;d&&(c+=". For more information about this error, please see http://datatables.net/tn/"+
d);if(b)z.console&&console.log&&console.log(c);else if(b=q.ext,b=b.sErrMode||b.errMode,a&&A(a,null,"error",[a,d,c]),"alert"==b)alert(c);else{if("throw"==b)throw Error(c);"function"==typeof b&&b(a,d,c)}}function M(a,b,c,d){f.isArray(c)?f.each(c,function(c,d){f.isArray(d)?M(a,b,d[0],d[1]):M(a,b,d)}):(d===p&&(d=c),b[c]!==p&&(a[d]=b[c]))}function ab(a,b,c){var d;for(d in b)if(b.hasOwnProperty(d)){var e=b[d];f.isPlainObject(e)?(f.isPlainObject(a[d])||(a[d]={}),f.extend(!0,a[d],e)):c&&"data"!==d&&"aaData"!==
d&&f.isArray(e)?a[d]=e.slice():a[d]=e}return a}function $a(a,b,c){f(a).on("click.DT",b,function(b){f(a).blur();c(b)}).on("keypress.DT",b,function(a){13===a.which&&(a.preventDefault(),c(a))}).on("selectstart.DT",function(){return!1})}function E(a,b,c,d){c&&a[b].push({fn:c,sName:d})}function A(a,b,c,d){var e=[];b&&(e=f.map(a[b].slice().reverse(),function(b,c){return b.fn.apply(a.oInstance,d)}));null!==c&&(b=f.Event(c+".dt"),f(a.nTable).trigger(b,d),e.push(b.result));return e}function Wa(a){var b=a._iDisplayStart,
c=a.fnDisplayEnd(),d=a._iDisplayLength;b>=c&&(b=c-d);b-=b%d;if(-1===d||0>b)b=0;a._iDisplayStart=b}function Ra(a,b){a=a.renderer;var c=q.ext.renderer[b];return f.isPlainObject(a)&&a[b]?c[a[b]]||c._:"string"===typeof a?c[a]||c._:c._}function D(a){return a.oFeatures.bServerSide?"ssp":a.ajax||a.sAjaxSource?"ajax":"dom"}function ka(a,b){var c=Pb.numbers_length,d=Math.floor(c/2);b<=c?a=Z(0,b):a<=d?(a=Z(0,c-2),a.push("ellipsis"),a.push(b-1)):(a>=b-1-d?a=Z(b-(c-2),b):(a=Z(a-d+2,a+d-1),a.push("ellipsis"),
a.push(b-1)),a.splice(0,0,"ellipsis"),a.splice(0,0,0));a.DT_el="span";return a}function Ha(a){f.each({num:function(b){return Da(b,a)},"num-fmt":function(b){return Da(b,a,bb)},"html-num":function(b){return Da(b,a,Ea)},"html-num-fmt":function(b){return Da(b,a,Ea,bb)}},function(b,c){C.type.order[b+a+"-pre"]=c;b.match(/^html\-/)&&(C.type.search[b+a]=C.type.search.html)})}function Qb(a){return function(){var b=[Ca(this[q.ext.iApiIndex])].concat(Array.prototype.slice.call(arguments));return q.ext.internal[a].apply(this,
b)}}var q=function(a){this.$=function(a,b){return this.api(!0).$(a,b)};this._=function(a,b){return this.api(!0).rows(a,b).data()};this.api=function(a){return a?new v(Ca(this[C.iApiIndex])):new v(this)};this.fnAddData=function(a,b){var c=this.api(!0);a=f.isArray(a)&&(f.isArray(a[0])||f.isPlainObject(a[0]))?c.rows.add(a):c.row.add(a);(b===p||b)&&c.draw();return a.flatten().toArray()};this.fnAdjustColumnSizing=function(a){var b=this.api(!0).columns.adjust(),c=b.settings()[0],d=c.oScroll;a===p||a?b.draw(!1):
(""!==d.sX||""!==d.sY)&&na(c)};this.fnClearTable=function(a){var b=this.api(!0).clear();(a===p||a)&&b.draw()};this.fnClose=function(a){this.api(!0).row(a).child.hide()};this.fnDeleteRow=function(a,b,c){var d=this.api(!0);a=d.rows(a);var e=a.settings()[0],h=e.aoData[a[0][0]];a.remove();b&&b.call(this,e,h);(c===p||c)&&d.draw();return h};this.fnDestroy=function(a){this.api(!0).destroy(a)};this.fnDraw=function(a){this.api(!0).draw(a)};this.fnFilter=function(a,b,c,d,e,f){e=this.api(!0);null===b||b===p?
e.search(a,c,d,f):e.column(b).search(a,c,d,f);e.draw()};this.fnGetData=function(a,b){var c=this.api(!0);if(a!==p){var d=a.nodeName?a.nodeName.toLowerCase():"";return b!==p||"td"==d||"th"==d?c.cell(a,b).data():c.row(a).data()||null}return c.data().toArray()};this.fnGetNodes=function(a){var b=this.api(!0);return a!==p?b.row(a).node():b.rows().nodes().flatten().toArray()};this.fnGetPosition=function(a){var b=this.api(!0),c=a.nodeName.toUpperCase();return"TR"==c?b.row(a).index():"TD"==c||"TH"==c?(a=b.cell(a).index(),
[a.row,a.columnVisible,a.column]):null};this.fnIsOpen=function(a){return this.api(!0).row(a).child.isShown()};this.fnOpen=function(a,b,c){return this.api(!0).row(a).child(b,c).show().child()[0]};this.fnPageChange=function(a,b){a=this.api(!0).page(a);(b===p||b)&&a.draw(!1)};this.fnSetColumnVis=function(a,b,c){a=this.api(!0).column(a).visible(b);(c===p||c)&&a.columns.adjust().draw()};this.fnSettings=function(){return Ca(this[C.iApiIndex])};this.fnSort=function(a){this.api(!0).order(a).draw()};this.fnSortListener=
function(a,b,c){this.api(!0).order.listener(a,b,c)};this.fnUpdate=function(a,b,c,d,e){var h=this.api(!0);c===p||null===c?h.row(b).data(a):h.cell(b,c).data(a);(e===p||e)&&h.columns.adjust();(d===p||d)&&h.draw();return 0};this.fnVersionCheck=C.fnVersionCheck;var b=this,c=a===p,d=this.length;c&&(a={});this.oApi=this.internal=C.internal;for(var e in q.ext.internal)e&&(this[e]=Qb(e));this.each(function(){var e={},g=1<d?ab(e,a,!0):a,k=0,l;e=this.getAttribute("id");var n=!1,m=q.defaults,w=f(this);if("table"!=
this.nodeName.toLowerCase())O(null,0,"Non-table node initialisation ("+this.nodeName+")",2);else{jb(m);kb(m.column);L(m,m,!0);L(m.column,m.column,!0);L(m,f.extend(g,w.data()),!0);var u=q.settings;k=0;for(l=u.length;k<l;k++){var t=u[k];if(t.nTable==this||t.nTHead&&t.nTHead.parentNode==this||t.nTFoot&&t.nTFoot.parentNode==this){var v=g.bRetrieve!==p?g.bRetrieve:m.bRetrieve;if(c||v)return t.oInstance;if(g.bDestroy!==p?g.bDestroy:m.bDestroy){t.oInstance.fnDestroy();break}else{O(t,0,"Cannot reinitialise DataTable",
3);return}}if(t.sTableId==this.id){u.splice(k,1);break}}if(null===e||""===e)this.id=e="DataTables_Table_"+q.ext._unique++;var r=f.extend(!0,{},q.models.oSettings,{sDestroyWidth:w[0].style.width,sInstance:e,sTableId:e});r.nTable=this;r.oApi=b.internal;r.oInit=g;u.push(r);r.oInstance=1===b.length?b:w.dataTable();jb(g);Ga(g.oLanguage);g.aLengthMenu&&!g.iDisplayLength&&(g.iDisplayLength=f.isArray(g.aLengthMenu[0])?g.aLengthMenu[0][0]:g.aLengthMenu[0]);g=ab(f.extend(!0,{},m),g);M(r.oFeatures,g,"bPaginate bLengthChange bFilter bSort bSortMulti bInfo bProcessing bAutoWidth bSortClasses bServerSide bDeferRender".split(" "));
M(r,g,["asStripeClasses","ajax","fnServerData","fnFormatNumber","sServerMethod","aaSorting","aaSortingFixed","aLengthMenu","sPaginationType","sAjaxSource","sAjaxDataProp","iStateDuration","sDom","bSortCellsTop","iTabIndex","fnStateLoadCallback","fnStateSaveCallback","renderer","searchDelay","rowId",["iCookieDuration","iStateDuration"],["oSearch","oPreviousSearch"],["aoSearchCols","aoPreSearchCols"],["iDisplayLength","_iDisplayLength"]]);M(r.oScroll,g,[["sScrollX","sX"],["sScrollXInner","sXInner"],
["sScrollY","sY"],["bScrollCollapse","bCollapse"]]);M(r.oLanguage,g,"fnInfoCallback");E(r,"aoDrawCallback",g.fnDrawCallback,"user");E(r,"aoServerParams",g.fnServerParams,"user");E(r,"aoStateSaveParams",g.fnStateSaveParams,"user");E(r,"aoStateLoadParams",g.fnStateLoadParams,"user");E(r,"aoStateLoaded",g.fnStateLoaded,"user");E(r,"aoRowCallback",g.fnRowCallback,"user");E(r,"aoRowCreatedCallback",g.fnCreatedRow,"user");E(r,"aoHeaderCallback",g.fnHeaderCallback,"user");E(r,"aoFooterCallback",g.fnFooterCallback,
"user");E(r,"aoInitComplete",g.fnInitComplete,"user");E(r,"aoPreDrawCallback",g.fnPreDrawCallback,"user");r.rowIdFn=U(g.rowId);lb(r);var x=r.oClasses;f.extend(x,q.ext.classes,g.oClasses);w.addClass(x.sTable);r.iInitDisplayStart===p&&(r.iInitDisplayStart=g.iDisplayStart,r._iDisplayStart=g.iDisplayStart);null!==g.iDeferLoading&&(r.bDeferLoading=!0,e=f.isArray(g.iDeferLoading),r._iRecordsDisplay=e?g.iDeferLoading[0]:g.iDeferLoading,r._iRecordsTotal=e?g.iDeferLoading[1]:g.iDeferLoading);var y=r.oLanguage;
f.extend(!0,y,g.oLanguage);y.sUrl&&(f.ajax({dataType:"json",url:y.sUrl,success:function(a){Ga(a);L(m.oLanguage,a);f.extend(!0,y,a);ja(r)},error:function(){ja(r)}}),n=!0);null===g.asStripeClasses&&(r.asStripeClasses=[x.sStripeOdd,x.sStripeEven]);e=r.asStripeClasses;var z=w.children("tbody").find("tr").eq(0);-1!==f.inArray(!0,f.map(e,function(a,b){return z.hasClass(a)}))&&(f("tbody tr",this).removeClass(e.join(" ")),r.asDestroyStripes=e.slice());e=[];u=this.getElementsByTagName("thead");0!==u.length&&
(fa(r.aoHeader,u[0]),e=ua(r));if(null===g.aoColumns)for(u=[],k=0,l=e.length;k<l;k++)u.push(null);else u=g.aoColumns;k=0;for(l=u.length;k<l;k++)Ia(r,e?e[k]:null);nb(r,g.aoColumnDefs,u,function(a,b){ma(r,a,b)});if(z.length){var B=function(a,b){return null!==a.getAttribute("data-"+b)?b:null};f(z[0]).children("th, td").each(function(a,b){var c=r.aoColumns[a];if(c.mData===a){var d=B(b,"sort")||B(b,"order");b=B(b,"filter")||B(b,"search");if(null!==d||null!==b)c.mData={_:a+".display",sort:null!==d?a+".@data-"+
d:p,type:null!==d?a+".@data-"+d:p,filter:null!==b?a+".@data-"+b:p},ma(r,a)}})}var C=r.oFeatures;e=function(){if(g.aaSorting===p){var a=r.aaSorting;k=0;for(l=a.length;k<l;k++)a[k][1]=r.aoColumns[k].asSorting[0]}Aa(r);C.bSort&&E(r,"aoDrawCallback",function(){if(r.bSorted){var a=Y(r),b={};f.each(a,function(a,c){b[c.src]=c.dir});A(r,null,"order",[r,a,b]);Nb(r)}});E(r,"aoDrawCallback",function(){(r.bSorted||"ssp"===D(r)||C.bDeferRender)&&Aa(r)},"sc");a=w.children("caption").each(function(){this._captionSide=
f(this).css("caption-side")});var b=w.children("thead");0===b.length&&(b=f("<thead/>").appendTo(w));r.nTHead=b[0];b=w.children("tbody");0===b.length&&(b=f("<tbody/>").appendTo(w));r.nTBody=b[0];b=w.children("tfoot");0===b.length&&0<a.length&&(""!==r.oScroll.sX||""!==r.oScroll.sY)&&(b=f("<tfoot/>").appendTo(w));0===b.length||0===b.children().length?w.addClass(x.sNoFooter):0<b.length&&(r.nTFoot=b[0],fa(r.aoFooter,r.nTFoot));if(g.aaData)for(k=0;k<g.aaData.length;k++)R(r,g.aaData[k]);else(r.bDeferLoading||
"dom"==D(r))&&pa(r,f(r.nTBody).children("tr"));r.aiDisplay=r.aiDisplayMaster.slice();r.bInitialised=!0;!1===n&&ja(r)};g.bStateSave?(C.bStateSave=!0,E(r,"aoDrawCallback",Ba,"state_save"),Ob(r,g,e)):e()}});b=null;return this},C,t,x,cb={},Rb=/[\r\n\u2028]/g,Ea=/<.*?>/g,cc=/^\d{2,4}[\.\/\-]\d{1,2}[\.\/\-]\d{1,2}([T ]{1}\d{1,2}[:\.]\d{2}([\.:]\d{2})?)?$/,dc=/(\/|\.|\*|\+|\?|\||\(|\)|\[|\]|\{|\}|\\|\$|\^|\-)/g,bb=/[',$£€¥%\u2009\u202F\u20BD\u20a9\u20BArfkɃΞ]/gi,P=function(a){return a&&!0!==a&&"-"!==a?!1:
!0},Sb=function(a){var b=parseInt(a,10);return!isNaN(b)&&isFinite(a)?b:null},Tb=function(a,b){cb[b]||(cb[b]=new RegExp(Ua(b),"g"));return"string"===typeof a&&"."!==b?a.replace(/\./g,"").replace(cb[b],"."):a},db=function(a,b,c){var d="string"===typeof a;if(P(a))return!0;b&&d&&(a=Tb(a,b));c&&d&&(a=a.replace(bb,""));return!isNaN(parseFloat(a))&&isFinite(a)},Ub=function(a,b,c){return P(a)?!0:P(a)||"string"===typeof a?db(a.replace(Ea,""),b,c)?!0:null:null},J=function(a,b,c){var d=[],e=0,h=a.length;if(c!==
p)for(;e<h;e++)a[e]&&a[e][b]&&d.push(a[e][b][c]);else for(;e<h;e++)a[e]&&d.push(a[e][b]);return d},la=function(a,b,c,d){var e=[],h=0,g=b.length;if(d!==p)for(;h<g;h++)a[b[h]][c]&&e.push(a[b[h]][c][d]);else for(;h<g;h++)e.push(a[b[h]][c]);return e},Z=function(a,b){var c=[];if(b===p){b=0;var d=a}else d=b,b=a;for(a=b;a<d;a++)c.push(a);return c},Vb=function(a){for(var b=[],c=0,d=a.length;c<d;c++)a[c]&&b.push(a[c]);return b},ta=function(a){a:{if(!(2>a.length)){var b=a.slice().sort();for(var c=b[0],d=1,
e=b.length;d<e;d++){if(b[d]===c){b=!1;break a}c=b[d]}}b=!0}if(b)return a.slice();b=[];e=a.length;var h,g=0;d=0;a:for(;d<e;d++){c=a[d];for(h=0;h<g;h++)if(b[h]===c)continue a;b.push(c);g++}return b};q.util={throttle:function(a,b){var c=b!==p?b:200,d,e;return function(){var b=this,g=+new Date,f=arguments;d&&g<d+c?(clearTimeout(e),e=setTimeout(function(){d=p;a.apply(b,f)},c)):(d=g,a.apply(b,f))}},escapeRegex:function(a){return a.replace(dc,"\\$1")}};var F=function(a,b,c){a[b]!==p&&(a[c]=a[b])},da=/\[.*?\]$/,
X=/\(\)$/,Ua=q.util.escapeRegex,ya=f("<div>")[0],$b=ya.textContent!==p,bc=/<.*?>/g,Sa=q.util.throttle,Wb=[],G=Array.prototype,ec=function(a){var b,c=q.settings,d=f.map(c,function(a,b){return a.nTable});if(a){if(a.nTable&&a.oApi)return[a];if(a.nodeName&&"table"===a.nodeName.toLowerCase()){var e=f.inArray(a,d);return-1!==e?[c[e]]:null}if(a&&"function"===typeof a.settings)return a.settings().toArray();"string"===typeof a?b=f(a):a instanceof f&&(b=a)}else return[];if(b)return b.map(function(a){e=f.inArray(this,
d);return-1!==e?c[e]:null}).toArray()};var v=function(a,b){if(!(this instanceof v))return new v(a,b);var c=[],d=function(a){(a=ec(a))&&c.push.apply(c,a)};if(f.isArray(a))for(var e=0,h=a.length;e<h;e++)d(a[e]);else d(a);this.context=ta(c);b&&f.merge(this,b);this.selector={rows:null,cols:null,opts:null};v.extend(this,this,Wb)};q.Api=v;f.extend(v.prototype,{any:function(){return 0!==this.count()},concat:G.concat,context:[],count:function(){return this.flatten().length},each:function(a){for(var b=0,c=
this.length;b<c;b++)a.call(this,this[b],b,this);return this},eq:function(a){var b=this.context;return b.length>a?new v(b[a],this[a]):null},filter:function(a){var b=[];if(G.filter)b=G.filter.call(this,a,this);else for(var c=0,d=this.length;c<d;c++)a.call(this,this[c],c,this)&&b.push(this[c]);return new v(this.context,b)},flatten:function(){var a=[];return new v(this.context,a.concat.apply(a,this.toArray()))},join:G.join,indexOf:G.indexOf||function(a,b){b=b||0;for(var c=this.length;b<c;b++)if(this[b]===
a)return b;return-1},iterator:function(a,b,c,d){var e=[],h,g,f=this.context,l,n=this.selector;"string"===typeof a&&(d=c,c=b,b=a,a=!1);var m=0;for(h=f.length;m<h;m++){var q=new v(f[m]);if("table"===b){var u=c.call(q,f[m],m);u!==p&&e.push(u)}else if("columns"===b||"rows"===b)u=c.call(q,f[m],this[m],m),u!==p&&e.push(u);else if("column"===b||"column-rows"===b||"row"===b||"cell"===b){var t=this[m];"column-rows"===b&&(l=Fa(f[m],n.opts));var x=0;for(g=t.length;x<g;x++)u=t[x],u="cell"===b?c.call(q,f[m],u.row,
u.column,m,x):c.call(q,f[m],u,m,x,l),u!==p&&e.push(u)}}return e.length||d?(a=new v(f,a?e.concat.apply([],e):e),b=a.selector,b.rows=n.rows,b.cols=n.cols,b.opts=n.opts,a):this},lastIndexOf:G.lastIndexOf||function(a,b){return this.indexOf.apply(this.toArray.reverse(),arguments)},length:0,map:function(a){var b=[];if(G.map)b=G.map.call(this,a,this);else for(var c=0,d=this.length;c<d;c++)b.push(a.call(this,this[c],c));return new v(this.context,b)},pluck:function(a){return this.map(function(b){return b[a]})},
pop:G.pop,push:G.push,reduce:G.reduce||function(a,b){return mb(this,a,b,0,this.length,1)},reduceRight:G.reduceRight||function(a,b){return mb(this,a,b,this.length-1,-1,-1)},reverse:G.reverse,selector:null,shift:G.shift,slice:function(){return new v(this.context,this)},sort:G.sort,splice:G.splice,toArray:function(){return G.slice.call(this)},to$:function(){return f(this)},toJQuery:function(){return f(this)},unique:function(){return new v(this.context,ta(this))},unshift:G.unshift});v.extend=function(a,
b,c){if(c.length&&b&&(b instanceof v||b.__dt_wrapper)){var d,e=function(a,b,c){return function(){var d=b.apply(a,arguments);v.extend(d,d,c.methodExt);return d}};var h=0;for(d=c.length;h<d;h++){var g=c[h];b[g.name]="function"===g.type?e(a,g.val,g):"object"===g.type?{}:g.val;b[g.name].__dt_wrapper=!0;v.extend(a,b[g.name],g.propExt)}}};v.register=t=function(a,b){if(f.isArray(a))for(var c=0,d=a.length;c<d;c++)v.register(a[c],b);else{d=a.split(".");var e=Wb,h;a=0;for(c=d.length;a<c;a++){var g=(h=-1!==
d[a].indexOf("()"))?d[a].replace("()",""):d[a];a:{var k=0;for(var l=e.length;k<l;k++)if(e[k].name===g){k=e[k];break a}k=null}k||(k={name:g,val:{},methodExt:[],propExt:[],type:"object"},e.push(k));a===c-1?(k.val=b,k.type="function"===typeof b?"function":f.isPlainObject(b)?"object":"other"):e=h?k.methodExt:k.propExt}}};v.registerPlural=x=function(a,b,c){v.register(a,c);v.register(b,function(){var a=c.apply(this,arguments);return a===this?this:a instanceof v?a.length?f.isArray(a[0])?new v(a.context,
a[0]):a[0]:p:a})};var fc=function(a,b){if("number"===typeof a)return[b[a]];var c=f.map(b,function(a,b){return a.nTable});return f(c).filter(a).map(function(a){a=f.inArray(this,c);return b[a]}).toArray()};t("tables()",function(a){return a?new v(fc(a,this.context)):this});t("table()",function(a){a=this.tables(a);var b=a.context;return b.length?new v(b[0]):a});x("tables().nodes()","table().node()",function(){return this.iterator("table",function(a){return a.nTable},1)});x("tables().body()","table().body()",
function(){return this.iterator("table",function(a){return a.nTBody},1)});x("tables().header()","table().header()",function(){return this.iterator("table",function(a){return a.nTHead},1)});x("tables().footer()","table().footer()",function(){return this.iterator("table",function(a){return a.nTFoot},1)});x("tables().containers()","table().container()",function(){return this.iterator("table",function(a){return a.nTableWrapper},1)});t("draw()",function(a){return this.iterator("table",function(b){"page"===
a?S(b):("string"===typeof a&&(a="full-hold"===a?!1:!0),V(b,!1===a))})});t("page()",function(a){return a===p?this.page.info().page:this.iterator("table",function(b){Xa(b,a)})});t("page.info()",function(a){if(0===this.context.length)return p;a=this.context[0];var b=a._iDisplayStart,c=a.oFeatures.bPaginate?a._iDisplayLength:-1,d=a.fnRecordsDisplay(),e=-1===c;return{page:e?0:Math.floor(b/c),pages:e?1:Math.ceil(d/c),start:b,end:a.fnDisplayEnd(),length:c,recordsTotal:a.fnRecordsTotal(),recordsDisplay:d,
serverSide:"ssp"===D(a)}});t("page.len()",function(a){return a===p?0!==this.context.length?this.context[0]._iDisplayLength:p:this.iterator("table",function(b){Va(b,a)})});var Xb=function(a,b,c){if(c){var d=new v(a);d.one("draw",function(){c(d.ajax.json())})}if("ssp"==D(a))V(a,b);else{K(a,!0);var e=a.jqXHR;e&&4!==e.readyState&&e.abort();va(a,[],function(c){qa(a);c=wa(a,c);for(var d=0,e=c.length;d<e;d++)R(a,c[d]);V(a,b);K(a,!1)})}};t("ajax.json()",function(){var a=this.context;if(0<a.length)return a[0].json});
t("ajax.params()",function(){var a=this.context;if(0<a.length)return a[0].oAjaxData});t("ajax.reload()",function(a,b){return this.iterator("table",function(c){Xb(c,!1===b,a)})});t("ajax.url()",function(a){var b=this.context;if(a===p){if(0===b.length)return p;b=b[0];return b.ajax?f.isPlainObject(b.ajax)?b.ajax.url:b.ajax:b.sAjaxSource}return this.iterator("table",function(b){f.isPlainObject(b.ajax)?b.ajax.url=a:b.ajax=a})});t("ajax.url().load()",function(a,b){return this.iterator("table",function(c){Xb(c,
!1===b,a)})});var eb=function(a,b,c,d,e){var h=[],g,k,l;var n=typeof b;b&&"string"!==n&&"function"!==n&&b.length!==p||(b=[b]);n=0;for(k=b.length;n<k;n++){var m=b[n]&&b[n].split&&!b[n].match(/[\[\(:]/)?b[n].split(","):[b[n]];var q=0;for(l=m.length;q<l;q++)(g=c("string"===typeof m[q]?f.trim(m[q]):m[q]))&&g.length&&(h=h.concat(g))}a=C.selector[a];if(a.length)for(n=0,k=a.length;n<k;n++)h=a[n](d,e,h);return ta(h)},fb=function(a){a||(a={});a.filter&&a.search===p&&(a.search=a.filter);return f.extend({search:"none",
order:"current",page:"all"},a)},gb=function(a){for(var b=0,c=a.length;b<c;b++)if(0<a[b].length)return a[0]=a[b],a[0].length=1,a.length=1,a.context=[a.context[b]],a;a.length=0;return a},Fa=function(a,b){var c=[],d=a.aiDisplay;var e=a.aiDisplayMaster;var h=b.search;var g=b.order;b=b.page;if("ssp"==D(a))return"removed"===h?[]:Z(0,e.length);if("current"==b)for(g=a._iDisplayStart,a=a.fnDisplayEnd();g<a;g++)c.push(d[g]);else if("current"==g||"applied"==g)if("none"==h)c=e.slice();else if("applied"==h)c=
d.slice();else{if("removed"==h){var k={};g=0;for(a=d.length;g<a;g++)k[d[g]]=null;c=f.map(e,function(a){return k.hasOwnProperty(a)?null:a})}}else if("index"==g||"original"==g)for(g=0,a=a.aoData.length;g<a;g++)"none"==h?c.push(g):(e=f.inArray(g,d),(-1===e&&"removed"==h||0<=e&&"applied"==h)&&c.push(g));return c},gc=function(a,b,c){var d;return eb("row",b,function(b){var e=Sb(b),g=a.aoData;if(null!==e&&!c)return[e];d||(d=Fa(a,c));if(null!==e&&-1!==f.inArray(e,d))return[e];if(null===b||b===p||""===b)return d;
if("function"===typeof b)return f.map(d,function(a){var c=g[a];return b(a,c._aData,c.nTr)?a:null});if(b.nodeName){e=b._DT_RowIndex;var k=b._DT_CellIndex;if(e!==p)return g[e]&&g[e].nTr===b?[e]:[];if(k)return g[k.row]&&g[k.row].nTr===b.parentNode?[k.row]:[];e=f(b).closest("*[data-dt-row]");return e.length?[e.data("dt-row")]:[]}if("string"===typeof b&&"#"===b.charAt(0)&&(e=a.aIds[b.replace(/^#/,"")],e!==p))return[e.idx];e=Vb(la(a.aoData,d,"nTr"));return f(e).filter(b).map(function(){return this._DT_RowIndex}).toArray()},
a,c)};t("rows()",function(a,b){a===p?a="":f.isPlainObject(a)&&(b=a,a="");b=fb(b);var c=this.iterator("table",function(c){return gc(c,a,b)},1);c.selector.rows=a;c.selector.opts=b;return c});t("rows().nodes()",function(){return this.iterator("row",function(a,b){return a.aoData[b].nTr||p},1)});t("rows().data()",function(){return this.iterator(!0,"rows",function(a,b){return la(a.aoData,b,"_aData")},1)});x("rows().cache()","row().cache()",function(a){return this.iterator("row",function(b,c){b=b.aoData[c];
return"search"===a?b._aFilterData:b._aSortData},1)});x("rows().invalidate()","row().invalidate()",function(a){return this.iterator("row",function(b,c){ea(b,c,a)})});x("rows().indexes()","row().index()",function(){return this.iterator("row",function(a,b){return b},1)});x("rows().ids()","row().id()",function(a){for(var b=[],c=this.context,d=0,e=c.length;d<e;d++)for(var h=0,g=this[d].length;h<g;h++){var f=c[d].rowIdFn(c[d].aoData[this[d][h]]._aData);b.push((!0===a?"#":"")+f)}return new v(c,b)});x("rows().remove()",
"row().remove()",function(){var a=this;this.iterator("row",function(b,c,d){var e=b.aoData,h=e[c],g,f;e.splice(c,1);var l=0;for(g=e.length;l<g;l++){var n=e[l];var m=n.anCells;null!==n.nTr&&(n.nTr._DT_RowIndex=l);if(null!==m)for(n=0,f=m.length;n<f;n++)m[n]._DT_CellIndex.row=l}ra(b.aiDisplayMaster,c);ra(b.aiDisplay,c);ra(a[d],c,!1);0<b._iRecordsDisplay&&b._iRecordsDisplay--;Wa(b);c=b.rowIdFn(h._aData);c!==p&&delete b.aIds[c]});this.iterator("table",function(a){for(var b=0,d=a.aoData.length;b<d;b++)a.aoData[b].idx=
b});return this});t("rows.add()",function(a){var b=this.iterator("table",function(b){var c,d=[];var g=0;for(c=a.length;g<c;g++){var f=a[g];f.nodeName&&"TR"===f.nodeName.toUpperCase()?d.push(pa(b,f)[0]):d.push(R(b,f))}return d},1),c=this.rows(-1);c.pop();f.merge(c,b);return c});t("row()",function(a,b){return gb(this.rows(a,b))});t("row().data()",function(a){var b=this.context;if(a===p)return b.length&&this.length?b[0].aoData[this[0]]._aData:p;var c=b[0].aoData[this[0]];c._aData=a;f.isArray(a)&&c.nTr.id&&
Q(b[0].rowId)(a,c.nTr.id);ea(b[0],this[0],"data");return this});t("row().node()",function(){var a=this.context;return a.length&&this.length?a[0].aoData[this[0]].nTr||null:null});t("row.add()",function(a){a instanceof f&&a.length&&(a=a[0]);var b=this.iterator("table",function(b){return a.nodeName&&"TR"===a.nodeName.toUpperCase()?pa(b,a)[0]:R(b,a)});return this.row(b[0])});var hc=function(a,b,c,d){var e=[],h=function(b,c){if(f.isArray(b)||b instanceof f)for(var d=0,g=b.length;d<g;d++)h(b[d],c);else b.nodeName&&
"tr"===b.nodeName.toLowerCase()?e.push(b):(d=f("<tr><td/></tr>").addClass(c),f("td",d).addClass(c).html(b)[0].colSpan=W(a),e.push(d[0]))};h(c,d);b._details&&b._details.detach();b._details=f(e);b._detailsShow&&b._details.insertAfter(b.nTr)},hb=function(a,b){var c=a.context;c.length&&(a=c[0].aoData[b!==p?b:a[0]])&&a._details&&(a._details.remove(),a._detailsShow=p,a._details=p)},Yb=function(a,b){var c=a.context;c.length&&a.length&&(a=c[0].aoData[a[0]],a._details&&((a._detailsShow=b)?a._details.insertAfter(a.nTr):
a._details.detach(),ic(c[0])))},ic=function(a){var b=new v(a),c=a.aoData;b.off("draw.dt.DT_details column-visibility.dt.DT_details destroy.dt.DT_details");0<J(c,"_details").length&&(b.on("draw.dt.DT_details",function(d,e){a===e&&b.rows({page:"current"}).eq(0).each(function(a){a=c[a];a._detailsShow&&a._details.insertAfter(a.nTr)})}),b.on("column-visibility.dt.DT_details",function(b,e,f,g){if(a===e)for(e=W(e),f=0,g=c.length;f<g;f++)b=c[f],b._details&&b._details.children("td[colspan]").attr("colspan",
e)}),b.on("destroy.dt.DT_details",function(d,e){if(a===e)for(d=0,e=c.length;d<e;d++)c[d]._details&&hb(b,d)}))};t("row().child()",function(a,b){var c=this.context;if(a===p)return c.length&&this.length?c[0].aoData[this[0]]._details:p;!0===a?this.child.show():!1===a?hb(this):c.length&&this.length&&hc(c[0],c[0].aoData[this[0]],a,b);return this});t(["row().child.show()","row().child().show()"],function(a){Yb(this,!0);return this});t(["row().child.hide()","row().child().hide()"],function(){Yb(this,!1);
return this});t(["row().child.remove()","row().child().remove()"],function(){hb(this);return this});t("row().child.isShown()",function(){var a=this.context;return a.length&&this.length?a[0].aoData[this[0]]._detailsShow||!1:!1});var jc=/^([^:]+):(name|visIdx|visible)$/,Zb=function(a,b,c,d,e){c=[];d=0;for(var f=e.length;d<f;d++)c.push(I(a,e[d],b));return c},kc=function(a,b,c){var d=a.aoColumns,e=J(d,"sName"),h=J(d,"nTh");return eb("column",b,function(b){var g=Sb(b);if(""===b)return Z(d.length);if(null!==
g)return[0<=g?g:d.length+g];if("function"===typeof b){var l=Fa(a,c);return f.map(d,function(c,d){return b(d,Zb(a,d,0,0,l),h[d])?d:null})}var n="string"===typeof b?b.match(jc):"";if(n)switch(n[2]){case "visIdx":case "visible":g=parseInt(n[1],10);if(0>g){var m=f.map(d,function(a,b){return a.bVisible?b:null});return[m[m.length+g]]}return[ba(a,g)];case "name":return f.map(e,function(a,b){return a===n[1]?b:null});default:return[]}if(b.nodeName&&b._DT_CellIndex)return[b._DT_CellIndex.column];g=f(h).filter(b).map(function(){return f.inArray(this,
h)}).toArray();if(g.length||!b.nodeName)return g;g=f(b).closest("*[data-dt-column]");return g.length?[g.data("dt-column")]:[]},a,c)};t("columns()",function(a,b){a===p?a="":f.isPlainObject(a)&&(b=a,a="");b=fb(b);var c=this.iterator("table",function(c){return kc(c,a,b)},1);c.selector.cols=a;c.selector.opts=b;return c});x("columns().header()","column().header()",function(a,b){return this.iterator("column",function(a,b){return a.aoColumns[b].nTh},1)});x("columns().footer()","column().footer()",function(a,
b){return this.iterator("column",function(a,b){return a.aoColumns[b].nTf},1)});x("columns().data()","column().data()",function(){return this.iterator("column-rows",Zb,1)});x("columns().dataSrc()","column().dataSrc()",function(){return this.iterator("column",function(a,b){return a.aoColumns[b].mData},1)});x("columns().cache()","column().cache()",function(a){return this.iterator("column-rows",function(b,c,d,e,f){return la(b.aoData,f,"search"===a?"_aFilterData":"_aSortData",c)},1)});x("columns().nodes()",
"column().nodes()",function(){return this.iterator("column-rows",function(a,b,c,d,e){return la(a.aoData,e,"anCells",b)},1)});x("columns().visible()","column().visible()",function(a,b){var c=this,d=this.iterator("column",function(b,c){if(a===p)return b.aoColumns[c].bVisible;var d=b.aoColumns,e=d[c],h=b.aoData,n;if(a!==p&&e.bVisible!==a){if(a){var m=f.inArray(!0,J(d,"bVisible"),c+1);d=0;for(n=h.length;d<n;d++){var q=h[d].nTr;b=h[d].anCells;q&&q.insertBefore(b[c],b[m]||null)}}else f(J(b.aoData,"anCells",
c)).detach();e.bVisible=a}});a!==p&&this.iterator("table",function(d){ha(d,d.aoHeader);ha(d,d.aoFooter);d.aiDisplay.length||f(d.nTBody).find("td[colspan]").attr("colspan",W(d));Ba(d);c.iterator("column",function(c,d){A(c,null,"column-visibility",[c,d,a,b])});(b===p||b)&&c.columns.adjust()});return d});x("columns().indexes()","column().index()",function(a){return this.iterator("column",function(b,c){return"visible"===a?ca(b,c):c},1)});t("columns.adjust()",function(){return this.iterator("table",function(a){aa(a)},
1)});t("column.index()",function(a,b){if(0!==this.context.length){var c=this.context[0];if("fromVisible"===a||"toData"===a)return ba(c,b);if("fromData"===a||"toVisible"===a)return ca(c,b)}});t("column()",function(a,b){return gb(this.columns(a,b))});var lc=function(a,b,c){var d=a.aoData,e=Fa(a,c),h=Vb(la(d,e,"anCells")),g=f([].concat.apply([],h)),k,l=a.aoColumns.length,n,m,q,u,t,v;return eb("cell",b,function(b){var c="function"===typeof b;if(null===b||b===p||c){n=[];m=0;for(q=e.length;m<q;m++)for(k=
e[m],u=0;u<l;u++)t={row:k,column:u},c?(v=d[k],b(t,I(a,k,u),v.anCells?v.anCells[u]:null)&&n.push(t)):n.push(t);return n}if(f.isPlainObject(b))return b.column!==p&&b.row!==p&&-1!==f.inArray(b.row,e)?[b]:[];c=g.filter(b).map(function(a,b){return{row:b._DT_CellIndex.row,column:b._DT_CellIndex.column}}).toArray();if(c.length||!b.nodeName)return c;v=f(b).closest("*[data-dt-row]");return v.length?[{row:v.data("dt-row"),column:v.data("dt-column")}]:[]},a,c)};t("cells()",function(a,b,c){f.isPlainObject(a)&&
(a.row===p?(c=a,a=null):(c=b,b=null));f.isPlainObject(b)&&(c=b,b=null);if(null===b||b===p)return this.iterator("table",function(b){return lc(b,a,fb(c))});var d=c?{page:c.page,order:c.order,search:c.search}:{},e=this.columns(b,d),h=this.rows(a,d),g,k,l,n;d=this.iterator("table",function(a,b){a=[];g=0;for(k=h[b].length;g<k;g++)for(l=0,n=e[b].length;l<n;l++)a.push({row:h[b][g],column:e[b][l]});return a},1);d=c&&c.selected?this.cells(d,c):d;f.extend(d.selector,{cols:b,rows:a,opts:c});return d});x("cells().nodes()",
"cell().node()",function(){return this.iterator("cell",function(a,b,c){return(a=a.aoData[b])&&a.anCells?a.anCells[c]:p},1)});t("cells().data()",function(){return this.iterator("cell",function(a,b,c){return I(a,b,c)},1)});x("cells().cache()","cell().cache()",function(a){a="search"===a?"_aFilterData":"_aSortData";return this.iterator("cell",function(b,c,d){return b.aoData[c][a][d]},1)});x("cells().render()","cell().render()",function(a){return this.iterator("cell",function(b,c,d){return I(b,c,d,a)},
1)});x("cells().indexes()","cell().index()",function(){return this.iterator("cell",function(a,b,c){return{row:b,column:c,columnVisible:ca(a,c)}},1)});x("cells().invalidate()","cell().invalidate()",function(a){return this.iterator("cell",function(b,c,d){ea(b,c,a,d)})});t("cell()",function(a,b,c){return gb(this.cells(a,b,c))});t("cell().data()",function(a){var b=this.context,c=this[0];if(a===p)return b.length&&c.length?I(b[0],c[0].row,c[0].column):p;ob(b[0],c[0].row,c[0].column,a);ea(b[0],c[0].row,
"data",c[0].column);return this});t("order()",function(a,b){var c=this.context;if(a===p)return 0!==c.length?c[0].aaSorting:p;"number"===typeof a?a=[[a,b]]:a.length&&!f.isArray(a[0])&&(a=Array.prototype.slice.call(arguments));return this.iterator("table",function(b){b.aaSorting=a.slice()})});t("order.listener()",function(a,b,c){return this.iterator("table",function(d){Qa(d,a,b,c)})});t("order.fixed()",function(a){if(!a){var b=this.context;b=b.length?b[0].aaSortingFixed:p;return f.isArray(b)?{pre:b}:
b}return this.iterator("table",function(b){b.aaSortingFixed=f.extend(!0,{},a)})});t(["columns().order()","column().order()"],function(a){var b=this;return this.iterator("table",function(c,d){var e=[];f.each(b[d],function(b,c){e.push([c,a])});c.aaSorting=e})});t("search()",function(a,b,c,d){var e=this.context;return a===p?0!==e.length?e[0].oPreviousSearch.sSearch:p:this.iterator("table",function(e){e.oFeatures.bFilter&&ia(e,f.extend({},e.oPreviousSearch,{sSearch:a+"",bRegex:null===b?!1:b,bSmart:null===
c?!0:c,bCaseInsensitive:null===d?!0:d}),1)})});x("columns().search()","column().search()",function(a,b,c,d){return this.iterator("column",function(e,h){var g=e.aoPreSearchCols;if(a===p)return g[h].sSearch;e.oFeatures.bFilter&&(f.extend(g[h],{sSearch:a+"",bRegex:null===b?!1:b,bSmart:null===c?!0:c,bCaseInsensitive:null===d?!0:d}),ia(e,e.oPreviousSearch,1))})});t("state()",function(){return this.context.length?this.context[0].oSavedState:null});t("state.clear()",function(){return this.iterator("table",
function(a){a.fnStateSaveCallback.call(a.oInstance,a,{})})});t("state.loaded()",function(){return this.context.length?this.context[0].oLoadedState:null});t("state.save()",function(){return this.iterator("table",function(a){Ba(a)})});q.versionCheck=q.fnVersionCheck=function(a){var b=q.version.split(".");a=a.split(".");for(var c,d,e=0,f=a.length;e<f;e++)if(c=parseInt(b[e],10)||0,d=parseInt(a[e],10)||0,c!==d)return c>d;return!0};q.isDataTable=q.fnIsDataTable=function(a){var b=f(a).get(0),c=!1;if(a instanceof
q.Api)return!0;f.each(q.settings,function(a,e){a=e.nScrollHead?f("table",e.nScrollHead)[0]:null;var d=e.nScrollFoot?f("table",e.nScrollFoot)[0]:null;if(e.nTable===b||a===b||d===b)c=!0});return c};q.tables=q.fnTables=function(a){var b=!1;f.isPlainObject(a)&&(b=a.api,a=a.visible);var c=f.map(q.settings,function(b){if(!a||a&&f(b.nTable).is(":visible"))return b.nTable});return b?new v(c):c};q.camelToHungarian=L;t("$()",function(a,b){b=this.rows(b).nodes();b=f(b);return f([].concat(b.filter(a).toArray(),
b.find(a).toArray()))});f.each(["on","one","off"],function(a,b){t(b+"()",function(){var a=Array.prototype.slice.call(arguments);a[0]=f.map(a[0].split(/\s/),function(a){return a.match(/\.dt\b/)?a:a+".dt"}).join(" ");var d=f(this.tables().nodes());d[b].apply(d,a);return this})});t("clear()",function(){return this.iterator("table",function(a){qa(a)})});t("settings()",function(){return new v(this.context,this.context)});t("init()",function(){var a=this.context;return a.length?a[0].oInit:null});t("data()",
function(){return this.iterator("table",function(a){return J(a.aoData,"_aData")}).flatten()});t("destroy()",function(a){a=a||!1;return this.iterator("table",function(b){var c=b.nTableWrapper.parentNode,d=b.oClasses,e=b.nTable,h=b.nTBody,g=b.nTHead,k=b.nTFoot,l=f(e);h=f(h);var n=f(b.nTableWrapper),m=f.map(b.aoData,function(a){return a.nTr}),p;b.bDestroying=!0;A(b,"aoDestroyCallback","destroy",[b]);a||(new v(b)).columns().visible(!0);n.off(".DT").find(":not(tbody *)").off(".DT");f(z).off(".DT-"+b.sInstance);
e!=g.parentNode&&(l.children("thead").detach(),l.append(g));k&&e!=k.parentNode&&(l.children("tfoot").detach(),l.append(k));b.aaSorting=[];b.aaSortingFixed=[];Aa(b);f(m).removeClass(b.asStripeClasses.join(" "));f("th, td",g).removeClass(d.sSortable+" "+d.sSortableAsc+" "+d.sSortableDesc+" "+d.sSortableNone);h.children().detach();h.append(m);g=a?"remove":"detach";l[g]();n[g]();!a&&c&&(c.insertBefore(e,b.nTableReinsertBefore),l.css("width",b.sDestroyWidth).removeClass(d.sTable),(p=b.asDestroyStripes.length)&&
h.children().each(function(a){f(this).addClass(b.asDestroyStripes[a%p])}));c=f.inArray(b,q.settings);-1!==c&&q.settings.splice(c,1)})});f.each(["column","row","cell"],function(a,b){t(b+"s().every()",function(a){var c=this.selector.opts,e=this;return this.iterator(b,function(d,f,k,l,n){a.call(e[b](f,"cell"===b?k:c,"cell"===b?c:p),f,k,l,n)})})});t("i18n()",function(a,b,c){var d=this.context[0];a=U(a)(d.oLanguage);a===p&&(a=b);c!==p&&f.isPlainObject(a)&&(a=a[c]!==p?a[c]:a._);return a.replace("%d",c)});
q.version="1.10.20";q.settings=[];q.models={};q.models.oSearch={bCaseInsensitive:!0,sSearch:"",bRegex:!1,bSmart:!0};q.models.oRow={nTr:null,anCells:null,_aData:[],_aSortData:null,_aFilterData:null,_sFilterRow:null,_sRowStripe:"",src:null,idx:-1};q.models.oColumn={idx:null,aDataSort:null,asSorting:null,bSearchable:null,bSortable:null,bVisible:null,_sManualType:null,_bAttrSrc:!1,fnCreatedCell:null,fnGetData:null,fnSetData:null,mData:null,mRender:null,nTh:null,nTf:null,sClass:null,sContentPadding:null,
sDefaultContent:null,sName:null,sSortDataType:"std",sSortingClass:null,sSortingClassJUI:null,sTitle:null,sType:null,sWidth:null,sWidthOrig:null};q.defaults={aaData:null,aaSorting:[[0,"asc"]],aaSortingFixed:[],ajax:null,aLengthMenu:[10,25,50,100],aoColumns:null,aoColumnDefs:null,aoSearchCols:[],asStripeClasses:null,bAutoWidth:!0,bDeferRender:!1,bDestroy:!1,bFilter:!0,bInfo:!0,bLengthChange:!0,bPaginate:!0,bProcessing:!1,bRetrieve:!1,bScrollCollapse:!1,bServerSide:!1,bSort:!0,bSortMulti:!0,bSortCellsTop:!1,
bSortClasses:!0,bStateSave:!1,fnCreatedRow:null,fnDrawCallback:null,fnFooterCallback:null,fnFormatNumber:function(a){return a.toString().replace(/\B(?=(\d{3})+(?!\d))/g,this.oLanguage.sThousands)},fnHeaderCallback:null,fnInfoCallback:null,fnInitComplete:null,fnPreDrawCallback:null,fnRowCallback:null,fnServerData:null,fnServerParams:null,fnStateLoadCallback:function(a){try{return JSON.parse((-1===a.iStateDuration?sessionStorage:localStorage).getItem("DataTables_"+a.sInstance+"_"+location.pathname))}catch(b){}},
fnStateLoadParams:null,fnStateLoaded:null,fnStateSaveCallback:function(a,b){try{(-1===a.iStateDuration?sessionStorage:localStorage).setItem("DataTables_"+a.sInstance+"_"+location.pathname,JSON.stringify(b))}catch(c){}},fnStateSaveParams:null,iStateDuration:7200,iDeferLoading:null,iDisplayLength:10,iDisplayStart:0,iTabIndex:0,oClasses:{},oLanguage:{oAria:{sSortAscending:": activate to sort column ascending",sSortDescending:": activate to sort column descending"},oPaginate:{sFirst:"First",sLast:"Last",
sNext:"Next",sPrevious:"Previous"},sEmptyTable:"No data available in table",sInfo:"Showing _START_ to _END_ of _TOTAL_ entries",sInfoEmpty:"Showing 0 to 0 of 0 entries",sInfoFiltered:"(filtered from _MAX_ total entries)",sInfoPostFix:"",sDecimal:"",sThousands:",",sLengthMenu:"Show _MENU_ entries",sLoadingRecords:"Loading...",sProcessing:"Processing...",sSearch:"Search:",sSearchPlaceholder:"",sUrl:"",sZeroRecords:"No matching records found"},oSearch:f.extend({},q.models.oSearch),sAjaxDataProp:"data",
sAjaxSource:null,sDom:"lfrtip",searchDelay:null,sPaginationType:"simple_numbers",sScrollX:"",sScrollXInner:"",sScrollY:"",sServerMethod:"GET",renderer:null,rowId:"DT_RowId"};H(q.defaults);q.defaults.column={aDataSort:null,iDataSort:-1,asSorting:["asc","desc"],bSearchable:!0,bSortable:!0,bVisible:!0,fnCreatedCell:null,mData:null,mRender:null,sCellType:"td",sClass:"",sContentPadding:"",sDefaultContent:null,sName:"",sSortDataType:"std",sTitle:null,sType:null,sWidth:null};H(q.defaults.column);q.models.oSettings=
{oFeatures:{bAutoWidth:null,bDeferRender:null,bFilter:null,bInfo:null,bLengthChange:null,bPaginate:null,bProcessing:null,bServerSide:null,bSort:null,bSortMulti:null,bSortClasses:null,bStateSave:null},oScroll:{bCollapse:null,iBarWidth:0,sX:null,sXInner:null,sY:null},oLanguage:{fnInfoCallback:null},oBrowser:{bScrollOversize:!1,bScrollbarLeft:!1,bBounding:!1,barWidth:0},ajax:null,aanFeatures:[],aoData:[],aiDisplay:[],aiDisplayMaster:[],aIds:{},aoColumns:[],aoHeader:[],aoFooter:[],oPreviousSearch:{},
aoPreSearchCols:[],aaSorting:null,aaSortingFixed:[],asStripeClasses:null,asDestroyStripes:[],sDestroyWidth:0,aoRowCallback:[],aoHeaderCallback:[],aoFooterCallback:[],aoDrawCallback:[],aoRowCreatedCallback:[],aoPreDrawCallback:[],aoInitComplete:[],aoStateSaveParams:[],aoStateLoadParams:[],aoStateLoaded:[],sTableId:"",nTable:null,nTHead:null,nTFoot:null,nTBody:null,nTableWrapper:null,bDeferLoading:!1,bInitialised:!1,aoOpenRows:[],sDom:null,searchDelay:null,sPaginationType:"two_button",iStateDuration:0,
aoStateSave:[],aoStateLoad:[],oSavedState:null,oLoadedState:null,sAjaxSource:null,sAjaxDataProp:null,bAjaxDataGet:!0,jqXHR:null,json:p,oAjaxData:p,fnServerData:null,aoServerParams:[],sServerMethod:null,fnFormatNumber:null,aLengthMenu:null,iDraw:0,bDrawing:!1,iDrawError:-1,_iDisplayLength:10,_iDisplayStart:0,_iRecordsTotal:0,_iRecordsDisplay:0,oClasses:{},bFiltered:!1,bSorted:!1,bSortCellsTop:null,oInit:null,aoDestroyCallback:[],fnRecordsTotal:function(){return"ssp"==D(this)?1*this._iRecordsTotal:
this.aiDisplayMaster.length},fnRecordsDisplay:function(){return"ssp"==D(this)?1*this._iRecordsDisplay:this.aiDisplay.length},fnDisplayEnd:function(){var a=this._iDisplayLength,b=this._iDisplayStart,c=b+a,d=this.aiDisplay.length,e=this.oFeatures,f=e.bPaginate;return e.bServerSide?!1===f||-1===a?b+d:Math.min(b+a,this._iRecordsDisplay):!f||c>d||-1===a?d:c},oInstance:null,sInstance:null,iTabIndex:0,nScrollHead:null,nScrollFoot:null,aLastSort:[],oPlugins:{},rowIdFn:null,rowId:null};q.ext=C={buttons:{},
classes:{},builder:"-source-",errMode:"alert",feature:[],search:[],selector:{cell:[],column:[],row:[]},internal:{},legacy:{ajax:null},pager:{},renderer:{pageButton:{},header:{}},order:{},type:{detect:[],search:{},order:{}},_unique:0,fnVersionCheck:q.fnVersionCheck,iApiIndex:0,oJUIClasses:{},sVersion:q.version};f.extend(C,{afnFiltering:C.search,aTypes:C.type.detect,ofnSearch:C.type.search,oSort:C.type.order,afnSortData:C.order,aoFeatures:C.feature,oApi:C.internal,oStdClasses:C.classes,oPagination:C.pager});
f.extend(q.ext.classes,{sTable:"dataTable",sNoFooter:"no-footer",sPageButton:"paginate_button",sPageButtonActive:"current",sPageButtonDisabled:"disabled",sStripeOdd:"odd",sStripeEven:"even",sRowEmpty:"dataTables_empty",sWrapper:"dataTables_wrapper",sFilter:"dataTables_filter",sInfo:"dataTables_info",sPaging:"dataTables_paginate paging_",sLength:"dataTables_length",sProcessing:"dataTables_processing",sSortAsc:"sorting_asc",sSortDesc:"sorting_desc",sSortable:"sorting",sSortableAsc:"sorting_asc_disabled",
sSortableDesc:"sorting_desc_disabled",sSortableNone:"sorting_disabled",sSortColumn:"sorting_",sFilterInput:"",sLengthSelect:"",sScrollWrapper:"dataTables_scroll",sScrollHead:"dataTables_scrollHead",sScrollHeadInner:"dataTables_scrollHeadInner",sScrollBody:"dataTables_scrollBody",sScrollFoot:"dataTables_scrollFoot",sScrollFootInner:"dataTables_scrollFootInner",sHeaderTH:"",sFooterTH:"",sSortJUIAsc:"",sSortJUIDesc:"",sSortJUI:"",sSortJUIAscAllowed:"",sSortJUIDescAllowed:"",sSortJUIWrapper:"",sSortIcon:"",
sJUIHeader:"",sJUIFooter:""});var Pb=q.ext.pager;f.extend(Pb,{simple:function(a,b){return["previous","next"]},full:function(a,b){return["first","previous","next","last"]},numbers:function(a,b){return[ka(a,b)]},simple_numbers:function(a,b){return["previous",ka(a,b),"next"]},full_numbers:function(a,b){return["first","previous",ka(a,b),"next","last"]},first_last_numbers:function(a,b){return["first",ka(a,b),"last"]},_numbers:ka,numbers_length:7});f.extend(!0,q.ext.renderer,{pageButton:{_:function(a,b,
c,d,e,h){var g=a.oClasses,k=a.oLanguage.oPaginate,l=a.oLanguage.oAria.paginate||{},n,m,q=0,t=function(b,d){var p,r=g.sPageButtonDisabled,u=function(b){Xa(a,b.data.action,!0)};var w=0;for(p=d.length;w<p;w++){var v=d[w];if(f.isArray(v)){var x=f("<"+(v.DT_el||"div")+"/>").appendTo(b);t(x,v)}else{n=null;m=v;x=a.iTabIndex;switch(v){case "ellipsis":b.append('<span class="ellipsis">&#x2026;</span>');break;case "first":n=k.sFirst;0===e&&(x=-1,m+=" "+r);break;case "previous":n=k.sPrevious;0===e&&(x=-1,m+=
" "+r);break;case "next":n=k.sNext;e===h-1&&(x=-1,m+=" "+r);break;case "last":n=k.sLast;e===h-1&&(x=-1,m+=" "+r);break;default:n=v+1,m=e===v?g.sPageButtonActive:""}null!==n&&(x=f("<a>",{"class":g.sPageButton+" "+m,"aria-controls":a.sTableId,"aria-label":l[v],"data-dt-idx":q,tabindex:x,id:0===c&&"string"===typeof v?a.sTableId+"_"+v:null}).html(n).appendTo(b),$a(x,{action:v},u),q++)}}};try{var v=f(b).find(y.activeElement).data("dt-idx")}catch(mc){}t(f(b).empty(),d);v!==p&&f(b).find("[data-dt-idx="+
v+"]").focus()}}});f.extend(q.ext.type.detect,[function(a,b){b=b.oLanguage.sDecimal;return db(a,b)?"num"+b:null},function(a,b){if(a&&!(a instanceof Date)&&!cc.test(a))return null;b=Date.parse(a);return null!==b&&!isNaN(b)||P(a)?"date":null},function(a,b){b=b.oLanguage.sDecimal;return db(a,b,!0)?"num-fmt"+b:null},function(a,b){b=b.oLanguage.sDecimal;return Ub(a,b)?"html-num"+b:null},function(a,b){b=b.oLanguage.sDecimal;return Ub(a,b,!0)?"html-num-fmt"+b:null},function(a,b){return P(a)||"string"===
typeof a&&-1!==a.indexOf("<")?"html":null}]);f.extend(q.ext.type.search,{html:function(a){return P(a)?a:"string"===typeof a?a.replace(Rb," ").replace(Ea,""):""},string:function(a){return P(a)?a:"string"===typeof a?a.replace(Rb," "):a}});var Da=function(a,b,c,d){if(0!==a&&(!a||"-"===a))return-Infinity;b&&(a=Tb(a,b));a.replace&&(c&&(a=a.replace(c,"")),d&&(a=a.replace(d,"")));return 1*a};f.extend(C.type.order,{"date-pre":function(a){a=Date.parse(a);return isNaN(a)?-Infinity:a},"html-pre":function(a){return P(a)?
"":a.replace?a.replace(/<.*?>/g,"").toLowerCase():a+""},"string-pre":function(a){return P(a)?"":"string"===typeof a?a.toLowerCase():a.toString?a.toString():""},"string-asc":function(a,b){return a<b?-1:a>b?1:0},"string-desc":function(a,b){return a<b?1:a>b?-1:0}});Ha("");f.extend(!0,q.ext.renderer,{header:{_:function(a,b,c,d){f(a.nTable).on("order.dt.DT",function(e,f,g,k){a===f&&(e=c.idx,b.removeClass(c.sSortingClass+" "+d.sSortAsc+" "+d.sSortDesc).addClass("asc"==k[e]?d.sSortAsc:"desc"==k[e]?d.sSortDesc:
c.sSortingClass))})},jqueryui:function(a,b,c,d){f("<div/>").addClass(d.sSortJUIWrapper).append(b.contents()).append(f("<span/>").addClass(d.sSortIcon+" "+c.sSortingClassJUI)).appendTo(b);f(a.nTable).on("order.dt.DT",function(e,f,g,k){a===f&&(e=c.idx,b.removeClass(d.sSortAsc+" "+d.sSortDesc).addClass("asc"==k[e]?d.sSortAsc:"desc"==k[e]?d.sSortDesc:c.sSortingClass),b.find("span."+d.sSortIcon).removeClass(d.sSortJUIAsc+" "+d.sSortJUIDesc+" "+d.sSortJUI+" "+d.sSortJUIAscAllowed+" "+d.sSortJUIDescAllowed).addClass("asc"==
k[e]?d.sSortJUIAsc:"desc"==k[e]?d.sSortJUIDesc:c.sSortingClassJUI))})}}});var ib=function(a){return"string"===typeof a?a.replace(/</g,"&lt;").replace(/>/g,"&gt;").replace(/"/g,"&quot;"):a};q.render={number:function(a,b,c,d,e){return{display:function(f){if("number"!==typeof f&&"string"!==typeof f)return f;var g=0>f?"-":"",h=parseFloat(f);if(isNaN(h))return ib(f);h=h.toFixed(c);f=Math.abs(h);h=parseInt(f,10);f=c?b+(f-h).toFixed(c).substring(2):"";return g+(d||"")+h.toString().replace(/\B(?=(\d{3})+(?!\d))/g,
a)+f+(e||"")}}},text:function(){return{display:ib,filter:ib}}};f.extend(q.ext.internal,{_fnExternApiFunc:Qb,_fnBuildAjax:va,_fnAjaxUpdate:qb,_fnAjaxParameters:zb,_fnAjaxUpdateDraw:Ab,_fnAjaxDataSrc:wa,_fnAddColumn:Ia,_fnColumnOptions:ma,_fnAdjustColumnSizing:aa,_fnVisibleToColumnIndex:ba,_fnColumnIndexToVisible:ca,_fnVisbleColumns:W,_fnGetColumns:oa,_fnColumnTypes:Ka,_fnApplyColumnDefs:nb,_fnHungarianMap:H,_fnCamelToHungarian:L,_fnLanguageCompat:Ga,_fnBrowserDetect:lb,_fnAddData:R,_fnAddTr:pa,_fnNodeToDataIndex:function(a,
b){return b._DT_RowIndex!==p?b._DT_RowIndex:null},_fnNodeToColumnIndex:function(a,b,c){return f.inArray(c,a.aoData[b].anCells)},_fnGetCellData:I,_fnSetCellData:ob,_fnSplitObjNotation:Na,_fnGetObjectDataFn:U,_fnSetObjectDataFn:Q,_fnGetDataMaster:Oa,_fnClearTable:qa,_fnDeleteIndex:ra,_fnInvalidate:ea,_fnGetRowElements:Ma,_fnCreateTr:La,_fnBuildHead:pb,_fnDrawHead:ha,_fnDraw:S,_fnReDraw:V,_fnAddOptionsHtml:sb,_fnDetectHeader:fa,_fnGetUniqueThs:ua,_fnFeatureHtmlFilter:ub,_fnFilterComplete:ia,_fnFilterCustom:Db,
_fnFilterColumn:Cb,_fnFilter:Bb,_fnFilterCreateSearch:Ta,_fnEscapeRegex:Ua,_fnFilterData:Eb,_fnFeatureHtmlInfo:xb,_fnUpdateInfo:Hb,_fnInfoMacros:Ib,_fnInitialise:ja,_fnInitComplete:xa,_fnLengthChange:Va,_fnFeatureHtmlLength:tb,_fnFeatureHtmlPaginate:yb,_fnPageChange:Xa,_fnFeatureHtmlProcessing:vb,_fnProcessingDisplay:K,_fnFeatureHtmlTable:wb,_fnScrollDraw:na,_fnApplyToChildren:N,_fnCalculateColumnWidths:Ja,_fnThrottle:Sa,_fnConvertToWidth:Jb,_fnGetWidestNode:Kb,_fnGetMaxLenString:Lb,_fnStringToCss:B,
_fnSortFlatten:Y,_fnSort:rb,_fnSortAria:Nb,_fnSortListener:Za,_fnSortAttachListener:Qa,_fnSortingClasses:Aa,_fnSortData:Mb,_fnSaveState:Ba,_fnLoadState:Ob,_fnSettingsFromNode:Ca,_fnLog:O,_fnMap:M,_fnBindAction:$a,_fnCallbackReg:E,_fnCallbackFire:A,_fnLengthOverflow:Wa,_fnRenderer:Ra,_fnDataSource:D,_fnRowAttributes:Pa,_fnExtend:ab,_fnCalculateEnd:function(){}});f.fn.dataTable=q;q.$=f;f.fn.dataTableSettings=q.settings;f.fn.dataTableExt=q.ext;f.fn.DataTable=function(a){return f(this).dataTable(a).api()};
f.each(q,function(a,b){f.fn.DataTable[a]=b});return f.fn.dataTable});
