# Supplementary material for: Transcriptomic Analysis of Inflammatory Cardiomyopathy Identifies Molecular Signatures of Disease and Informs in silico Prediction of a Network-Based Rationale for Therapy
Source: Front Immunol. 2021 Mar 5;12:640837. doi: 10.3389/fimmu.2021.640837 (PMC7973371; doi:10.3389/fimmu.2021.640837)
Supplement: Supplementary file 2 [file Data_Sheet_2.zip › Myocarditis/libs/gitbook-2.6.7/css/plugin-search.css]

.book .book-summary .book-search {
  padding: 6px;
  background: transparent;
  position: absolute;
  top: -50px;
  left: 0px;
  right: 0px;
  transition: top 0.5s ease;
}
.book .book-summary .book-search input,
.book .book-summary .book-search input:focus,
.book .book-summary .book-search input:hover {
  width: 100%;
  background: transparent;
  border: 1px solid #ccc;
  box-shadow: none;
  outline: none;
  line-height: 22px;
  padding: 7px 4px;
  color: inherit;
  box-sizing: border-box;
}
.book.with-search .book-summary .book-search {
  top: 0px;
}
.book.with-search .book-summary ul.summary {
  top: 50px;
}
.with-search .summary li[data-level] a[href*=".html#"] {
  display: none;
}
