# Supplementary material for: Transcriptomic Analysis of Inflammatory Cardiomyopathy Identifies Molecular Signatures of Disease and Informs in silico Prediction of a Network-Based Rationale for Therapy
Source: Front Immunol. 2021 Mar 5;12:640837. doi: 10.3389/fimmu.2021.640837 (PMC7973371; doi:10.3389/fimmu.2021.640837)
Supplement: Supplementary file 2 [file Data_Sheet_2.zip › Myocarditis/libs/gitbook-2.6.7/css/plugin-clipboard.css]

div.sourceCode {
  position: relative;
}

.copy-to-clipboard-button {
  position: absolute;
  right: 0;
  top: 0;
  visibility: hidden;
}

.copy-to-clipboard-button:focus {
  outline: 0;
}

div.sourceCode:hover > .copy-to-clipboard-button {
  visibility: visible;
}
