# Supplementary material for: Transcriptomic Analysis of Inflammatory Cardiomyopathy Identifies Molecular Signatures of Disease and Informs in silico Prediction of a Network-Based Rationale for Therapy
Source: Front Immunol. 2021 Mar 5;12:640837. doi: 10.3389/fimmu.2021.640837 (PMC7973371; doi:10.3389/fimmu.2021.640837)
Supplement: Supplementary file 2 [file Data_Sheet_2.zip › Myocarditis/libs/dt-ext-fixedcolumns-1.10.20/css/fixedColumns.dataTables.min.css]

table.DTFC_Cloned thead,table.DTFC_Cloned tfoot{background-color:white}div.DTFC_Blocker{background-color:white}div.DTFC_LeftWrapper table.dataTable,div.DTFC_RightWrapper table.dataTable{margin-bottom:0;z-index:2}div.DTFC_LeftWrapper table.dataTable.no-footer,div.DTFC_RightWrapper table.dataTable.no-footer{border-bottom:none}
