# Supplementary material for: Transcriptomic Analysis of Inflammatory Cardiomyopathy Identifies Molecular Signatures of Disease and Informs in silico Prediction of a Network-Based Rationale for Therapy
Source: Front Immunol. 2021 Mar 5;12:640837. doi: 10.3389/fimmu.2021.640837 (PMC7973371; doi:10.3389/fimmu.2021.640837)
Supplement: Supplementary file 2 [file Data_Sheet_2.zip › Myocarditis/libs/dt-ext-buttons-1.10.20/css/buttons.dataTables.min.css]

@keyframes dtb-spinner{100%{transform:rotate(360deg)}}@-o-keyframes dtb-spinner{100%{-o-transform:rotate(360deg);transform:rotate(360deg)}}@-ms-keyframes dtb-spinner{100%{-ms-transform:rotate(360deg);transform:rotate(360deg)}}@-webkit-keyframes dtb-spinner{100%{-webkit-transform:rotate(360deg);transform:rotate(360deg)}}@-moz-keyframes dtb-spinner{100%{-moz-transform:rotate(360deg);transform:rotate(360deg)}}div.dt-button-info{position:fixed;top:50%;left:50%;width:400px;margin-top:-100px;margin-left:-200px;background-color:white;border:2px solid #111;box-shadow:3px 3px 8px rgba(0,0,0,0.3);border-radius:3px;text-align:center;z-index:21}div.dt-button-info h2{padding:0.5em;margin:0;font-weight:normal;border-bottom:1px solid #ddd;background-color:#f3f3f3}div.dt-button-info>div{padding:1em}div.dt-button-collection-title{text-align:center;padding:0.3em 0 0.5em;font-size:0.9em}div.dt-button-collection-title:empty{display:none}button.dt-button,div.dt-button,a.dt-button{position:relative;display:inline-block;box-sizing:border-box;margin-right:0.333em;margin-bottom:0.333em;padding:0.5em 1em;border:1px solid #999;border-radius:2px;cursor:pointer;font-size:0.88em;line-height:1.6em;color:black;white-space:nowrap;overflow:hidden;background-color:#e9e9e9;background-image:-webkit-linear-gradient(top, #fff 0%, #e9e9e9 100%);background-image:-moz-linear-gradient(top, #fff 0%, #e9e9e9 100%);background-image:-ms-linear-gradient(top, #fff 0%, #e9e9e9 100%);background-image:-o-linear-gradient(top, #fff 0%, #e9e9e9 100%);background-image:linear-gradient(to bottom, #fff 0%, #e9e9e9 100%);filter:progid:DXImageTransform.Microsoft.gradient(GradientType=0,StartColorStr='white', EndColorStr='#e9e9e9');-webkit-user-select:none;-moz-user-select:none;-ms-user-select:none;user-select:none;text-decoration:none;outline:none;text-overflow:ellipsis}button.dt-button.disabled,div.dt-button.disabled,a.dt-button.disabled{color:#999;border:1px solid #d0d0d0;cursor:default;background-color:#f9f9f9;background-image:-webkit-linear-gradient(top, #fff 0%, #f9f9f9 100%);background-image:-moz-linear-gradient(top, #fff 0%, #f9f9f9 100%);background-image:-ms-linear-gradient(top, #fff 0%, #f9f9f9 100%);background-image:-o-linear-gradient(top, #fff 0%, #f9f9f9 100%);background-image:linear-gradient(to bottom, #fff 0%, #f9f9f9 100%);filter:progid:DXImageTransform.Microsoft.gradient(GradientType=0,StartColorStr='#ffffff', EndColorStr='#f9f9f9')}button.dt-button:active:not(.disabled),button.dt-button.active:not(.disabled),div.dt-button:active:not(.disabled),div.dt-button.active:not(.disabled),a.dt-button:active:not(.disabled),a.dt-button.active:not(.disabled){background-color:#e2e2e2;background-image:-webkit-linear-gradient(top, #f3f3f3 0%, #e2e2e2 100%);background-image:-moz-linear-gradient(top, #f3f3f3 0%, #e2e2e2 100%);background-image:-ms-linear-gradient(top, #f3f3f3 0%, #e2e2e2 100%);background-image:-o-linear-gradient(top, #f3f3f3 0%, #e2e2e2 100%);background-image:linear-gradient(to bottom, #f3f3f3 0%, #e2e2e2 100%);filter:progid:DXImageTransform.Microsoft.gradient(GradientType=0,StartColorStr='#f3f3f3', EndColorStr='#e2e2e2');box-shadow:inset 1px 1px 3px #999999}button.dt-button:active:not(.disabled):hover:not(.disabled),button.dt-button.active:not(.disabled):hover:not(.disabled),div.dt-button:active:not(.disabled):hover:not(.disabled),div.dt-button.active:not(.disabled):hover:not(.disabled),a.dt-button:active:not(.disabled):hover:not(.disabled),a.dt-button.active:not(.disabled):hover:not(.disabled){box-shadow:inset 1px 1px 3px #999999;background-color:#cccccc;background-image:-webkit-linear-gradient(top, #eaeaea 0%, #ccc 100%);background-image:-moz-linear-gradient(top, #eaeaea 0%, #ccc 100%);background-image:-ms-linear-gradient(top, #eaeaea 0%, #ccc 100%);background-image:-o-linear-gradient(top, #eaeaea 0%, #ccc 100%);background-image:linear-gradient(to bottom, #eaeaea 0%, #ccc 100%);filter:progid:DXImageTransform.Microsoft.gradient(GradientType=0,StartColorStr='#eaeaea', EndColorStr='#cccccc')}button.dt-button:hover,div.dt-button:hover,a.dt-button:hover{text-decoration:none}button.dt-button:hover:not(.disabled),div.dt-button:hover:not(.disabled),a.dt-button:hover:not(.disabled){border:1px solid #666;background-color:#e0e0e0;background-image:-webkit-linear-gradient(top, #f9f9f9 0%, #e0e0e0 100%);background-image:-moz-linear-gradient(top, #f9f9f9 0%, #e0e0e0 100%);background-image:-ms-linear-gradient(top, #f9f9f9 0%, #e0e0e0 100%);background-image:-o-linear-gradient(top, #f9f9f9 0%, #e0e0e0 100%);background-image:linear-gradient(to bottom, #f9f9f9 0%, #e0e0e0 100%);filter:progid:DXImageTransform.Microsoft.gradient(GradientType=0,StartColorStr='#f9f9f9', EndColorStr='#e0e0e0')}button.dt-button:focus:not(.disabled),div.dt-button:focus:not(.disabled),a.dt-button:focus:not(.disabled){border:1px solid #426c9e;text-shadow:0 1px 0 #c4def1;outline:none;background-color:#79ace9;background-image:-webkit-linear-gradient(top, #bddef4 0%, #79ace9 100%);background-image:-moz-linear-gradient(top, #bddef4 0%, #79ace9 100%);background-image:-ms-linear-gradient(top, #bddef4 0%, #79ace9 100%);background-image:-o-linear-gradient(top, #bddef4 0%, #79ace9 100%);background-image:linear-gradient(to bottom, #bddef4 0%, #79ace9 100%);filter:progid:DXImageTransform.Microsoft.gradient(GradientType=0,StartColorStr='#bddef4', EndColorStr='#79ace9')}.dt-button embed{outline:none}div.dt-buttons{position:relative;float:left}div.dt-buttons.buttons-right{float:right}div.dt-button-collection{position:absolute;top:0;left:0;width:150px;margin-top:3px;padding:8px 8px 4px 8px;border:1px solid #ccc;border:1px solid rgba(0,0,0,0.4);background-color:white;overflow:hidden;z-index:2002;border-radius:5px;box-shadow:3px 3px 5px rgba(0,0,0,0.3);box-sizing:border-box}div.dt-button-collection button.dt-button,div.dt-button-collection div.dt-button,div.dt-button-collection a.dt-button{position:relative;left:0;right:0;width:100%;display:block;float:none;margin-bottom:4px;margin-right:0}div.dt-button-collection button.dt-button:active:not(.disabled),div.dt-button-collection button.dt-button.active:not(.disabled),div.dt-button-collection div.dt-button:active:not(.disabled),div.dt-button-collection div.dt-button.active:not(.disabled),div.dt-button-collection a.dt-button:active:not(.disabled),div.dt-button-collection a.dt-button.active:not(.disabled){background-color:#dadada;background-image:-webkit-linear-gradient(top, #f0f0f0 0%, #dadada 100%);background-image:-moz-linear-gradient(top, #f0f0f0 0%, #dadada 100%);background-image:-ms-linear-gradient(top, #f0f0f0 0%, #dadada 100%);background-image:-o-linear-gradient(top, #f0f0f0 0%, #dadada 100%);background-image:linear-gradient(to bottom, #f0f0f0 0%, #dadada 100%);filter:progid:DXImageTransform.Microsoft.gradient(GradientType=0,StartColorStr='#f0f0f0', EndColorStr='#dadada');box-shadow:inset 1px 1px 3px #666}div.dt-button-collection.fixed{position:fixed;top:50%;left:50%;margin-left:-75px;border-radius:0}div.dt-button-collection.fixed.two-column{margin-left:-200px}div.dt-button-collection.fixed.three-column{margin-left:-225px}div.dt-button-collection.fixed.four-column{margin-left:-300px}div.dt-button-collection>:last-child{display:block !important;-webkit-column-gap:8px;-moz-column-gap:8px;-ms-column-gap:8px;-o-column-gap:8px;column-gap:8px}div.dt-button-collection>:last-child>*{-webkit-column-break-inside:avoid;break-inside:avoid}div.dt-button-collection.two-column{width:400px}div.dt-button-collection.two-column>:last-child{padding-bottom:1px;-webkit-column-count:2;-moz-column-count:2;-ms-column-count:2;-o-column-count:2;column-count:2}div.dt-button-collection.three-column{width:450px}div.dt-button-collection.three-column>:last-child{padding-bottom:1px;-webkit-column-count:3;-moz-column-count:3;-ms-column-count:3;-o-column-count:3;column-count:3}div.dt-button-collection.four-column{width:600px}div.dt-button-collection.four-column>:last-child{padding-bottom:1px;-webkit-column-count:4;-moz-column-count:4;-ms-column-count:4;-o-column-count:4;column-count:4}div.dt-button-collection .dt-button{border-radius:0}div.dt-button-background{position:fixed;top:0;left:0;width:100%;height:100%;background:rgba(0,0,0,0.7);background:-ms-radial-gradient(center, ellipse farthest-corner, rgba(0,0,0,0.3) 0%, rgba(0,0,0,0.7) 100%);background:-moz-radial-gradient(center, ellipse farthest-corner, rgba(0,0,0,0.3) 0%, rgba(0,0,0,0.7) 100%);background:-o-radial-gradient(center, ellipse farthest-corner, rgba(0,0,0,0.3) 0%, rgba(0,0,0,0.7) 100%);background:-webkit-gradient(radial, center center, 0, center center, 497, color-stop(0, rgba(0,0,0,0.3)), color-stop(1, rgba(0,0,0,0.7)));background:-webkit-radial-gradient(center, ellipse farthest-corner, rgba(0,0,0,0.3) 0%, rgba(0,0,0,0.7) 100%);background:radial-gradient(ellipse farthest-corner at center, rgba(0,0,0,0.3) 0%, rgba(0,0,0,0.7) 100%);z-index:2001}@media screen and (max-width: 640px){div.dt-buttons{float:none !important;text-align:center}}button.dt-button.processing,div.dt-button.processing,a.dt-button.processing{color:rgba(0,0,0,0.2)}button.dt-button.processing:after,div.dt-button.processing:after,a.dt-button.processing:after{position:absolute;top:50%;left:50%;width:16px;height:16px;margin:-8px 0 0 -8px;box-sizing:border-box;display:block;content:' ';border:2px solid #282828;border-radius:50%;border-left-color:transparent;border-right-color:transparent;animation:dtb-spinner 1500ms infinite linear;-o-animation:dtb-spinner 1500ms infinite linear;-ms-animation:dtb-spinner 1500ms infinite linear;-webkit-animation:dtb-spinner 1500ms infinite linear;-moz-animation:dtb-spinner 1500ms infinite linear}
