# Supplementary material for: Transcriptomic Analysis of Inflammatory Cardiomyopathy Identifies Molecular Signatures of Disease and Informs in silico Prediction of a Network-Based Rationale for Therapy
Source: Front Immunol. 2021 Mar 5;12:640837. doi: 10.3389/fimmu.2021.640837 (PMC7973371; doi:10.3389/fimmu.2021.640837)
Supplement: Supplementary file 2 [file Data_Sheet_2.zip › Myocarditis/libs/dt-ext-buttons-1.10.20/js/buttons.colVis.min.js]

/*!
 Column visibility buttons for Buttons and DataTables.
 2016 SpryMedia Ltd - datatables.net/license
*/
(function(f){"function"===typeof define&&define.amd?define(["jquery","datatables.net","datatables.net-buttons"],function(c){return f(c,window,document)}):"object"===typeof exports?module.exports=function(c,e){c||(c=window);e&&e.fn.dataTable||(e=require("datatables.net")(c,e).$);e.fn.dataTable.Buttons||require("datatables.net-buttons")(c,e);return f(e,c,c.document)}:f(jQuery,window,document)})(function(f,c,e,h){c=f.fn.dataTable;f.extend(c.ext.buttons,{colvis:function(a,b){return{extend:"collection",
text:function(b){return b.i18n("buttons.colvis","Column visibility")},className:"buttons-colvis",buttons:[{extend:"columnsToggle",columns:b.columns,columnText:b.columnText}]}},columnsToggle:function(a,b){return a.columns(b.columns).indexes().map(function(a){return{extend:"columnToggle",columns:a,columnText:b.columnText}}).toArray()},columnToggle:function(a,b){return{extend:"columnVisibility",columns:b.columns,columnText:b.columnText}},columnsVisibility:function(a,b){return a.columns(b.columns).indexes().map(function(a){return{extend:"columnVisibility",
columns:a,visibility:b.visibility,columnText:b.columnText}}).toArray()},columnVisibility:{columns:h,text:function(a,b,d){return d._columnText(a,d)},className:"buttons-columnVisibility",action:function(a,b,d,g){a=b.columns(g.columns);b=a.visible();a.visible(g.visibility!==h?g.visibility:!(b.length&&b[0]))},init:function(a,b,d){var g=this;b.attr("data-cv-idx",d.columns);a.on("column-visibility.dt"+d.namespace,function(b,c){c.bDestroying||c.nTable!=a.settings()[0].nTable||g.active(a.column(d.columns).visible())}).on("column-reorder.dt"+
d.namespace,function(c,e,f){1===a.columns(d.columns).count()&&(b.text(d._columnText(a,d)),g.active(a.column(d.columns).visible()))});this.active(a.column(d.columns).visible())},destroy:function(a,b,d){a.off("column-visibility.dt"+d.namespace).off("column-reorder.dt"+d.namespace)},_columnText:function(a,b){var d=a.column(b.columns).index(),c=a.settings()[0].aoColumns[d].sTitle.replace(/\n/g," ").replace(/<br\s*\/?>/gi," ").replace(/<select(.*?)<\/select>/g,"").replace(/<!\-\-.*?\-\->/g,"").replace(/<.*?>/g,
"").replace(/^\s+|\s+$/g,"");return b.columnText?b.columnText(a,d,c):c}},colvisRestore:{className:"buttons-colvisRestore",text:function(a){return a.i18n("buttons.colvisRestore","Restore visibility")},init:function(a,b,d){d._visOriginal=a.columns().indexes().map(function(b){return a.column(b).visible()}).toArray()},action:function(a,b,d,c){b.columns().every(function(a){a=b.colReorder&&b.colReorder.transpose?b.colReorder.transpose(a,"toOriginal"):a;this.visible(c._visOriginal[a])})}},colvisGroup:{className:"buttons-colvisGroup",
action:function(a,b,d,c){b.columns(c.show).visible(!0,!1);b.columns(c.hide).visible(!1,!1);b.columns.adjust()},show:[],hide:[]}});return c.Buttons});
