# Supplementary material for: Transcriptomic Analysis of Inflammatory Cardiomyopathy Identifies Molecular Signatures of Disease and Informs in silico Prediction of a Network-Based Rationale for Therapy
Source: Front Immunol. 2021 Mar 5;12:640837. doi: 10.3389/fimmu.2021.640837 (PMC7973371; doi:10.3389/fimmu.2021.640837)
Supplement: Supplementary file 2 [file Data_Sheet_2.zip › Myocarditis/libs/dt-ext-buttons-1.10.20/js/buttons.html5.min.js]

/*!
 HTML5 export buttons for Buttons and DataTables.
 2016 SpryMedia Ltd - datatables.net/license

 FileSaver.js (1.3.3) - MIT license
 Copyright © 2016 Eli Grey - http://eligrey.com
*/
(function(f){"function"===typeof define&&define.amd?define(["jquery","datatables.net","datatables.net-buttons"],function(g){return f(g,window,document)}):"object"===typeof exports?module.exports=function(g,p,z,t){g||(g=window);p&&p.fn.dataTable||(p=require("datatables.net")(g,p).$);p.fn.dataTable.Buttons||require("datatables.net-buttons")(g,p);return f(p,g,g.document,z,t)}:f(jQuery,window,document)})(function(f,g,p,z,t,w){function A(a){for(var b="";0<=a;)b=String.fromCharCode(a%26+65)+b,a=Math.floor(a/
26)-1;return b}function E(a,b){y===w&&(y=-1===C.serializeToString(f.parseXML(F["xl/worksheets/sheet1.xml"])).indexOf("xmlns:r"));f.each(b,function(b,c){if(f.isPlainObject(c))b=a.folder(b),E(b,c);else{if(y){var d=c.childNodes[0],e,h=[];for(e=d.attributes.length-1;0<=e;e--){var m=d.attributes[e].nodeName;var k=d.attributes[e].nodeValue;-1!==m.indexOf(":")&&(h.push({name:m,value:k}),d.removeAttribute(m))}e=0;for(m=h.length;e<m;e++)k=c.createAttribute(h[e].name.replace(":","_dt_b_namespace_token_")),
k.value=h[e].value,d.setAttributeNode(k)}c=C.serializeToString(c);y&&(-1===c.indexOf("<?xml")&&(c='<?xml version="1.0" encoding="UTF-8" standalone="yes"?>'+c),c=c.replace(/_dt_b_namespace_token_/g,":"),c=c.replace(/xmlns:NS[\d]+="" NS[\d]+:/g,""));c=c.replace(/<([^<>]*?) xmlns=""([^<>]*?)>/g,"<$1 $2>");a.file(b,c)}})}function r(a,b,d){var c=a.createElement(b);d&&(d.attr&&f(c).attr(d.attr),d.children&&f.each(d.children,function(a,b){c.appendChild(b)}),null!==d.text&&d.text!==w&&c.appendChild(a.createTextNode(d.text)));
return c}function L(a,b){var d=a.header[b].length;a.footer&&a.footer[b].length>d&&(d=a.footer[b].length);for(var c=0,f=a.body.length;c<f;c++){var e=a.body[c][b];e=null!==e&&e!==w?e.toString():"";-1!==e.indexOf("\n")?(e=e.split("\n"),e.sort(function(a,c){return c.length-a.length}),e=e[0].length):e=e.length;e>d&&(d=e);if(40<d)return 54}d*=1.35;return 6<d?d:6}var v=f.fn.dataTable;v.Buttons.pdfMake=function(a){if(!a)return t||g.pdfMake;t=m_ake};v.Buttons.jszip=function(a){if(!a)return z||g.JSZip;z=a};
var B=function(a){if(!("undefined"===typeof a||"undefined"!==typeof navigator&&/MSIE [1-9]\./.test(navigator.userAgent))){var b=a.document.createElementNS("http://www.w3.org/1999/xhtml","a"),d="download"in b,c=/constructor/i.test(a.HTMLElement)||a.safari,f=/CriOS\/[\d]+/.test(navigator.userAgent),e=function(c){(a.setImmediate||a.setTimeout)(function(){throw c;},0)},h=function(c){setTimeout(function(){"string"===typeof c?(a.URL||a.webkitURL||a).revokeObjectURL(c):c.remove()},4E4)},m=function(a){return/^\s*(?:text\/\S*|application\/xml|\S*\/\S*\+xml)\s*;.*charset\s*=\s*utf-8/i.test(a.type)?
new Blob([String.fromCharCode(65279),a],{type:a.type}):a},k=function(k,q,n){n||(k=m(k));var l=this,g="application/octet-stream"===k.type,D=function(){var a=["writestart","progress","write","writeend"];a=[].concat(a);for(var c=a.length;c--;){var b=l["on"+a[c]];if("function"===typeof b)try{b.call(l,l)}catch(M){e(M)}}};l.readyState=l.INIT;if(d){var u=(a.URL||a.webkitURL||a).createObjectURL(k);setTimeout(function(){b.href=u;b.download=q;var a=new MouseEvent("click");b.dispatchEvent(a);D();h(u);l.readyState=
l.DONE})}else(function(){if((f||g&&c)&&a.FileReader){var b=new FileReader;b.onloadend=function(){var c=f?b.result:b.result.replace(/^data:[^;]*;/,"data:attachment/file;");a.open(c,"_blank")||(a.location.href=c);l.readyState=l.DONE;D()};b.readAsDataURL(k);l.readyState=l.INIT}else u||(u=(a.URL||a.webkitURL||a).createObjectURL(k)),g?a.location.href=u:a.open(u,"_blank")||(a.location.href=u),l.readyState=l.DONE,D(),h(u)})()},n=k.prototype;if("undefined"!==typeof navigator&&navigator.msSaveOrOpenBlob)return function(a,
c,b){c=c||a.name||"download";b||(a=m(a));return navigator.msSaveOrOpenBlob(a,c)};n.abort=function(){};n.readyState=n.INIT=0;n.WRITING=1;n.DONE=2;n.error=n.onwritestart=n.onprogress=n.onwrite=n.onabort=n.onerror=n.onwriteend=null;return function(a,c,b){return new k(a,c||a.name||"download",b)}}}("undefined"!==typeof self&&self||"undefined"!==typeof g&&g||this.content);v.fileSave=B;var G=function(a){var b="Sheet1";a.sheetName&&(b=a.sheetName.replace(/[\[\]\*\/\\\?:]/g,""));return b},H=function(a){return a.newline?
a.newline:navigator.userAgent.match(/Windows/)?"\r\n":"\n"},I=function(a,b){var d=H(b);a=a.buttons.exportData(b.exportOptions);var c=b.fieldBoundary,f=b.fieldSeparator,e=new RegExp(c,"g"),h=b.escapeChar!==w?b.escapeChar:"\\",m=function(a){for(var b="",d=0,m=a.length;d<m;d++)0<d&&(b+=f),b+=c?c+(""+a[d]).replace(e,h+c)+c:a[d];return b},k=b.header?m(a.header)+d:"";b=b.footer&&a.footer?d+m(a.footer):"";for(var n=[],g=0,q=a.body.length;g<q;g++)n.push(m(a.body[g]));return{str:k+n.join(d)+b,rows:n.length}},
J=function(){if(-1===navigator.userAgent.indexOf("Safari")||-1!==navigator.userAgent.indexOf("Chrome")||-1!==navigator.userAgent.indexOf("Opera"))return!1;var a=navigator.userAgent.match(/AppleWebKit\/(\d+\.\d+)/);return a&&1<a.length&&603.1>1*a[1]?!0:!1};try{var C=new XMLSerializer,y}catch(a){}var F={"_rels/.rels":'<?xml version="1.0" encoding="UTF-8" standalone="yes"?><Relationships xmlns="http://schemas.openxmlformats.org/package/2006/relationships"><Relationship Id="rId1" Type="http://schemas.openxmlformats.org/officeDocument/2006/relationships/officeDocument" Target="xl/workbook.xml"/></Relationships>',
"xl/_rels/workbook.xml.rels":'<?xml version="1.0" encoding="UTF-8" standalone="yes"?><Relationships xmlns="http://schemas.openxmlformats.org/package/2006/relationships"><Relationship Id="rId1" Type="http://schemas.openxmlformats.org/officeDocument/2006/relationships/worksheet" Target="worksheets/sheet1.xml"/><Relationship Id="rId2" Type="http://schemas.openxmlformats.org/officeDocument/2006/relationships/styles" Target="styles.xml"/></Relationships>',"[Content_Types].xml":'<?xml version="1.0" encoding="UTF-8" standalone="yes"?><Types xmlns="http://schemas.openxmlformats.org/package/2006/content-types"><Default Extension="xml" ContentType="application/xml" /><Default Extension="rels" ContentType="application/vnd.openxmlformats-package.relationships+xml" /><Default Extension="jpeg" ContentType="image/jpeg" /><Override PartName="/xl/workbook.xml" ContentType="application/vnd.openxmlformats-officedocument.spreadsheetml.sheet.main+xml" /><Override PartName="/xl/worksheets/sheet1.xml" ContentType="application/vnd.openxmlformats-officedocument.spreadsheetml.worksheet+xml" /><Override PartName="/xl/styles.xml" ContentType="application/vnd.openxmlformats-officedocument.spreadsheetml.styles+xml" /></Types>',
"xl/workbook.xml":'<?xml version="1.0" encoding="UTF-8" standalone="yes"?><workbook xmlns="http://schemas.openxmlformats.org/spreadsheetml/2006/main" xmlns:r="http://schemas.openxmlformats.org/officeDocument/2006/relationships"><fileVersion appName="xl" lastEdited="5" lowestEdited="5" rupBuild="24816"/><workbookPr showInkAnnotation="0" autoCompressPictures="0"/><bookViews><workbookView xWindow="0" yWindow="0" windowWidth="25600" windowHeight="19020" tabRatio="500"/></bookViews><sheets><sheet name="Sheet1" sheetId="1" r:id="rId1"/></sheets><definedNames/></workbook>',
"xl/worksheets/sheet1.xml":'<?xml version="1.0" encoding="UTF-8" standalone="yes"?><worksheet xmlns="http://schemas.openxmlformats.org/spreadsheetml/2006/main" xmlns:r="http://schemas.openxmlformats.org/officeDocument/2006/relationships" xmlns:mc="http://schemas.openxmlformats.org/markup-compatibility/2006" mc:Ignorable="x14ac" xmlns:x14ac="http://schemas.microsoft.com/office/spreadsheetml/2009/9/ac"><sheetData/><mergeCells count="0"/></worksheet>',"xl/styles.xml":'<?xml version="1.0" encoding="UTF-8"?><styleSheet xmlns="http://schemas.openxmlformats.org/spreadsheetml/2006/main" xmlns:mc="http://schemas.openxmlformats.org/markup-compatibility/2006" mc:Ignorable="x14ac" xmlns:x14ac="http://schemas.microsoft.com/office/spreadsheetml/2009/9/ac"><numFmts count="6"><numFmt numFmtId="164" formatCode="#,##0.00_- [$$-45C]"/><numFmt numFmtId="165" formatCode="&quot;£&quot;#,##0.00"/><numFmt numFmtId="166" formatCode="[$€-2] #,##0.00"/><numFmt numFmtId="167" formatCode="0.0%"/><numFmt numFmtId="168" formatCode="#,##0;(#,##0)"/><numFmt numFmtId="169" formatCode="#,##0.00;(#,##0.00)"/></numFmts><fonts count="5" x14ac:knownFonts="1"><font><sz val="11" /><name val="Calibri" /></font><font><sz val="11" /><name val="Calibri" /><color rgb="FFFFFFFF" /></font><font><sz val="11" /><name val="Calibri" /><b /></font><font><sz val="11" /><name val="Calibri" /><i /></font><font><sz val="11" /><name val="Calibri" /><u /></font></fonts><fills count="6"><fill><patternFill patternType="none" /></fill><fill><patternFill patternType="none" /></fill><fill><patternFill patternType="solid"><fgColor rgb="FFD9D9D9" /><bgColor indexed="64" /></patternFill></fill><fill><patternFill patternType="solid"><fgColor rgb="FFD99795" /><bgColor indexed="64" /></patternFill></fill><fill><patternFill patternType="solid"><fgColor rgb="ffc6efce" /><bgColor indexed="64" /></patternFill></fill><fill><patternFill patternType="solid"><fgColor rgb="ffc6cfef" /><bgColor indexed="64" /></patternFill></fill></fills><borders count="2"><border><left /><right /><top /><bottom /><diagonal /></border><border diagonalUp="false" diagonalDown="false"><left style="thin"><color auto="1" /></left><right style="thin"><color auto="1" /></right><top style="thin"><color auto="1" /></top><bottom style="thin"><color auto="1" /></bottom><diagonal /></border></borders><cellStyleXfs count="1"><xf numFmtId="0" fontId="0" fillId="0" borderId="0" /></cellStyleXfs><cellXfs count="67"><xf numFmtId="0" fontId="0" fillId="0" borderId="0" applyFont="1" applyFill="1" applyBorder="1"/><xf numFmtId="0" fontId="1" fillId="0" borderId="0" applyFont="1" applyFill="1" applyBorder="1"/><xf numFmtId="0" fontId="2" fillId="0" borderId="0" applyFont="1" applyFill="1" applyBorder="1"/><xf numFmtId="0" fontId="3" fillId="0" borderId="0" applyFont="1" applyFill="1" applyBorder="1"/><xf numFmtId="0" fontId="4" fillId="0" borderId="0" applyFont="1" applyFill="1" applyBorder="1"/><xf numFmtId="0" fontId="0" fillId="2" borderId="0" applyFont="1" applyFill="1" applyBorder="1"/><xf numFmtId="0" fontId="1" fillId="2" borderId="0" applyFont="1" applyFill="1" applyBorder="1"/><xf numFmtId="0" fontId="2" fillId="2" borderId="0" applyFont="1" applyFill="1" applyBorder="1"/><xf numFmtId="0" fontId="3" fillId="2" borderId="0" applyFont="1" applyFill="1" applyBorder="1"/><xf numFmtId="0" fontId="4" fillId="2" borderId="0" applyFont="1" applyFill="1" applyBorder="1"/><xf numFmtId="0" fontId="0" fillId="3" borderId="0" applyFont="1" applyFill="1" applyBorder="1"/><xf numFmtId="0" fontId="1" fillId="3" borderId="0" applyFont="1" applyFill="1" applyBorder="1"/><xf numFmtId="0" fontId="2" fillId="3" borderId="0" applyFont="1" applyFill="1" applyBorder="1"/><xf numFmtId="0" fontId="3" fillId="3" borderId="0" applyFont="1" applyFill="1" applyBorder="1"/><xf numFmtId="0" fontId="4" fillId="3" borderId="0" applyFont="1" applyFill="1" applyBorder="1"/><xf numFmtId="0" fontId="0" fillId="4" borderId="0" applyFont="1" applyFill="1" applyBorder="1"/><xf numFmtId="0" fontId="1" fillId="4" borderId="0" applyFont="1" applyFill="1" applyBorder="1"/><xf numFmtId="0" fontId="2" fillId="4" borderId="0" applyFont="1" applyFill="1" applyBorder="1"/><xf numFmtId="0" fontId="3" fillId="4" borderId="0" applyFont="1" applyFill="1" applyBorder="1"/><xf numFmtId="0" fontId="4" fillId="4" borderId="0" applyFont="1" applyFill="1" applyBorder="1"/><xf numFmtId="0" fontId="0" fillId="5" borderId="0" applyFont="1" applyFill="1" applyBorder="1"/><xf numFmtId="0" fontId="1" fillId="5" borderId="0" applyFont="1" applyFill="1" applyBorder="1"/><xf numFmtId="0" fontId="2" fillId="5" borderId="0" applyFont="1" applyFill="1" applyBorder="1"/><xf numFmtId="0" fontId="3" fillId="5" borderId="0" applyFont="1" applyFill="1" applyBorder="1"/><xf numFmtId="0" fontId="4" fillId="5" borderId="0" applyFont="1" applyFill="1" applyBorder="1"/><xf numFmtId="0" fontId="0" fillId="0" borderId="1" applyFont="1" applyFill="1" applyBorder="1"/><xf numFmtId="0" fontId="1" fillId="0" borderId="1" applyFont="1" applyFill="1" applyBorder="1"/><xf numFmtId="0" fontId="2" fillId="0" borderId="1" applyFont="1" applyFill="1" applyBorder="1"/><xf numFmtId="0" fontId="3" fillId="0" borderId="1" applyFont="1" applyFill="1" applyBorder="1"/><xf numFmtId="0" fontId="4" fillId="0" borderId="1" applyFont="1" applyFill="1" applyBorder="1"/><xf numFmtId="0" fontId="0" fillId="2" borderId="1" applyFont="1" applyFill="1" applyBorder="1"/><xf numFmtId="0" fontId="1" fillId="2" borderId="1" applyFont="1" applyFill="1" applyBorder="1"/><xf numFmtId="0" fontId="2" fillId="2" borderId="1" applyFont="1" applyFill="1" applyBorder="1"/><xf numFmtId="0" fontId="3" fillId="2" borderId="1" applyFont="1" applyFill="1" applyBorder="1"/><xf numFmtId="0" fontId="4" fillId="2" borderId="1" applyFont="1" applyFill="1" applyBorder="1"/><xf numFmtId="0" fontId="0" fillId="3" borderId="1" applyFont="1" applyFill="1" applyBorder="1"/><xf numFmtId="0" fontId="1" fillId="3" borderId="1" applyFont="1" applyFill="1" applyBorder="1"/><xf numFmtId="0" fontId="2" fillId="3" borderId="1" applyFont="1" applyFill="1" applyBorder="1"/><xf numFmtId="0" fontId="3" fillId="3" borderId="1" applyFont="1" applyFill="1" applyBorder="1"/><xf numFmtId="0" fontId="4" fillId="3" borderId="1" applyFont="1" applyFill="1" applyBorder="1"/><xf numFmtId="0" fontId="0" fillId="4" borderId="1" applyFont="1" applyFill="1" applyBorder="1"/><xf numFmtId="0" fontId="1" fillId="4" borderId="1" applyFont="1" applyFill="1" applyBorder="1"/><xf numFmtId="0" fontId="2" fillId="4" borderId="1" applyFont="1" applyFill="1" applyBorder="1"/><xf numFmtId="0" fontId="3" fillId="4" borderId="1" applyFont="1" applyFill="1" applyBorder="1"/><xf numFmtId="0" fontId="4" fillId="4" borderId="1" applyFont="1" applyFill="1" applyBorder="1"/><xf numFmtId="0" fontId="0" fillId="5" borderId="1" applyFont="1" applyFill="1" applyBorder="1"/><xf numFmtId="0" fontId="1" fillId="5" borderId="1" applyFont="1" applyFill="1" applyBorder="1"/><xf numFmtId="0" fontId="2" fillId="5" borderId="1" applyFont="1" applyFill="1" applyBorder="1"/><xf numFmtId="0" fontId="3" fillId="5" borderId="1" applyFont="1" applyFill="1" applyBorder="1"/><xf numFmtId="0" fontId="4" fillId="5" borderId="1" applyFont="1" applyFill="1" applyBorder="1"/><xf numFmtId="0" fontId="0" fillId="0" borderId="0" applyFont="1" applyFill="1" applyBorder="1" xfId="0" applyAlignment="1"><alignment horizontal="left"/></xf><xf numFmtId="0" fontId="0" fillId="0" borderId="0" applyFont="1" applyFill="1" applyBorder="1" xfId="0" applyAlignment="1"><alignment horizontal="center"/></xf><xf numFmtId="0" fontId="0" fillId="0" borderId="0" applyFont="1" applyFill="1" applyBorder="1" xfId="0" applyAlignment="1"><alignment horizontal="right"/></xf><xf numFmtId="0" fontId="0" fillId="0" borderId="0" applyFont="1" applyFill="1" applyBorder="1" xfId="0" applyAlignment="1"><alignment horizontal="fill"/></xf><xf numFmtId="0" fontId="0" fillId="0" borderId="0" applyFont="1" applyFill="1" applyBorder="1" xfId="0" applyAlignment="1"><alignment textRotation="90"/></xf><xf numFmtId="0" fontId="0" fillId="0" borderId="0" applyFont="1" applyFill="1" applyBorder="1" xfId="0" applyAlignment="1"><alignment wrapText="1"/></xf><xf numFmtId="9"   fontId="0" fillId="0" borderId="0" applyFont="1" applyFill="1" applyBorder="1" xfId="0" applyNumberFormat="1"/><xf numFmtId="164" fontId="0" fillId="0" borderId="0" applyFont="1" applyFill="1" applyBorder="1" xfId="0" applyNumberFormat="1"/><xf numFmtId="165" fontId="0" fillId="0" borderId="0" applyFont="1" applyFill="1" applyBorder="1" xfId="0" applyNumberFormat="1"/><xf numFmtId="166" fontId="0" fillId="0" borderId="0" applyFont="1" applyFill="1" applyBorder="1" xfId="0" applyNumberFormat="1"/><xf numFmtId="167" fontId="0" fillId="0" borderId="0" applyFont="1" applyFill="1" applyBorder="1" xfId="0" applyNumberFormat="1"/><xf numFmtId="168" fontId="0" fillId="0" borderId="0" applyFont="1" applyFill="1" applyBorder="1" xfId="0" applyNumberFormat="1"/><xf numFmtId="169" fontId="0" fillId="0" borderId="0" applyFont="1" applyFill="1" applyBorder="1" xfId="0" applyNumberFormat="1"/><xf numFmtId="3" fontId="0" fillId="0" borderId="0" applyFont="1" applyFill="1" applyBorder="1" xfId="0" applyNumberFormat="1"/><xf numFmtId="4" fontId="0" fillId="0" borderId="0" applyFont="1" applyFill="1" applyBorder="1" xfId="0" applyNumberFormat="1"/><xf numFmtId="1" fontId="0" fillId="0" borderId="0" applyFont="1" applyFill="1" applyBorder="1" xfId="0" applyNumberFormat="1"/><xf numFmtId="2" fontId="0" fillId="0" borderId="0" applyFont="1" applyFill="1" applyBorder="1" xfId="0" applyNumberFormat="1"/></cellXfs><cellStyles count="1"><cellStyle name="Normal" xfId="0" builtinId="0" /></cellStyles><dxfs count="0" /><tableStyles count="0" defaultTableStyle="TableStyleMedium9" defaultPivotStyle="PivotStyleMedium4" /></styleSheet>'},
K=[{match:/^\-?\d+\.\d%$/,style:60,fmt:function(a){return a/100}},{match:/^\-?\d+\.?\d*%$/,style:56,fmt:function(a){return a/100}},{match:/^\-?\$[\d,]+.?\d*$/,style:57},{match:/^\-?£[\d,]+.?\d*$/,style:58},{match:/^\-?€[\d,]+.?\d*$/,style:59},{match:/^\-?\d+$/,style:65},{match:/^\-?\d+\.\d{2}$/,style:66},{match:/^\([\d,]+\)$/,style:61,fmt:function(a){return-1*a.replace(/[\(\)]/g,"")}},{match:/^\([\d,]+\.\d{2}\)$/,style:62,fmt:function(a){return-1*a.replace(/[\(\)]/g,"")}},{match:/^\-?[\d,]+$/,style:63},
{match:/^\-?[\d,]+\.\d{2}$/,style:64}];v.ext.buttons.copyHtml5={className:"buttons-copy buttons-html5",text:function(a){return a.i18n("buttons.copy","Copy")},action:function(a,b,d,c){this.processing(!0);var g=this;a=I(b,c);var e=b.buttons.exportInfo(c),h=H(c),m=a.str;d=f("<div/>").css({height:1,width:1,overflow:"hidden",position:"fixed",top:0,left:0});e.title&&(m=e.title+h+h+m);e.messageTop&&(m=e.messageTop+h+h+m);e.messageBottom&&(m=m+h+h+e.messageBottom);c.customize&&(m=c.customize(m,c,b));c=f("<textarea readonly/>").val(m).appendTo(d);
if(p.queryCommandSupported("copy")){d.appendTo(b.table().container());c[0].focus();c[0].select();try{var k=p.execCommand("copy");d.remove();if(k){b.buttons.info(b.i18n("buttons.copyTitle","Copy to clipboard"),b.i18n("buttons.copySuccess",{1:"Copied one row to clipboard",_:"Copied %d rows to clipboard"},a.rows),2E3);this.processing(!1);return}}catch(q){}}k=f("<span>"+b.i18n("buttons.copyKeys","Press <i>ctrl</i> or <i>⌘</i> + <i>C</i> to copy the table data<br>to your system clipboard.<br><br>To cancel, click this message or press escape.")+
"</span>").append(d);b.buttons.info(b.i18n("buttons.copyTitle","Copy to clipboard"),k,0);c[0].focus();c[0].select();var n=f(k).closest(".dt-button-info"),r=function(){n.off("click.buttons-copy");f(p).off(".buttons-copy");b.buttons.info(!1)};n.on("click.buttons-copy",r);f(p).on("keydown.buttons-copy",function(a){27===a.keyCode&&(r(),g.processing(!1))}).on("copy.buttons-copy cut.buttons-copy",function(){r();g.processing(!1)})},exportOptions:{},fieldSeparator:"\t",fieldBoundary:"",header:!0,footer:!1,
title:"*",messageTop:"*",messageBottom:"*"};v.ext.buttons.csvHtml5={bom:!1,className:"buttons-csv buttons-html5",available:function(){return g.FileReader!==w&&g.Blob},text:function(a){return a.i18n("buttons.csv","CSV")},action:function(a,b,d,c){this.processing(!0);a=I(b,c).str;d=b.buttons.exportInfo(c);var f=c.charset;c.customize&&(a=c.customize(a,c,b));!1!==f?(f||(f=p.characterSet||p.charset),f&&(f=";charset="+f)):f="";c.bom&&(a="﻿"+a);B(new Blob([a],{type:"text/csv"+f}),d.filename,!0);this.processing(!1)},
filename:"*",extension:".csv",exportOptions:{},fieldSeparator:",",fieldBoundary:'"',escapeChar:'"',charset:null,header:!0,footer:!1};v.ext.buttons.excelHtml5={className:"buttons-excel buttons-html5",available:function(){return g.FileReader!==w&&(z||g.JSZip)!==w&&!J()&&C},text:function(a){return a.i18n("buttons.excel","Excel")},action:function(a,b,d,c){this.processing(!0);var p=this,e=0;a=function(a){return f.parseXML(F[a])};var h=a("xl/worksheets/sheet1.xml"),m=h.getElementsByTagName("sheetData")[0];
a={_rels:{".rels":a("_rels/.rels")},xl:{_rels:{"workbook.xml.rels":a("xl/_rels/workbook.xml.rels")},"workbook.xml":a("xl/workbook.xml"),"styles.xml":a("xl/styles.xml"),worksheets:{"sheet1.xml":h}},"[Content_Types].xml":a("[Content_Types].xml")};var k=b.buttons.exportData(c.exportOptions),n,v,q=function(a){n=e+1;v=r(h,"row",{attr:{r:n}});for(var b=0,d=a.length;b<d;b++){var k=A(b)+""+n,g=null;if(null===a[b]||a[b]===w||""===a[b])if(!0===c.createEmptyCells)a[b]="";else continue;var l=a[b];a[b]=f.trim(a[b]);
for(var q=0,p=K.length;q<p;q++){var u=K[q];if(a[b].match&&!a[b].match(/^0\d+/)&&a[b].match(u.match)){g=a[b].replace(/[^\d\.\-]/g,"");u.fmt&&(g=u.fmt(g));g=r(h,"c",{attr:{r:k,s:u.style},children:[r(h,"v",{text:g})]});break}}g||("number"===typeof a[b]||a[b].match&&a[b].match(/^-?\d+(\.\d+)?$/)&&!a[b].match(/^0\d+/)?g=r(h,"c",{attr:{t:"n",r:k},children:[r(h,"v",{text:a[b]})]}):(l=l.replace?l.replace(/[\x00-\x09\x0B\x0C\x0E-\x1F\x7F-\x9F]/g,""):l,g=r(h,"c",{attr:{t:"inlineStr",r:k},children:{row:r(h,
"is",{children:{row:r(h,"t",{text:l,attr:{"xml:space":"preserve"}})}})}})));v.appendChild(g)}m.appendChild(v);e++};c.customizeData&&c.customizeData(k);var x=function(a,b){var c=f("mergeCells",h);c[0].appendChild(r(h,"mergeCell",{attr:{ref:"A"+a+":"+A(b)+a}}));c.attr("count",parseFloat(c.attr("count"))+1);f("row:eq("+(a-1)+") c",h).attr("s","51")},l=b.buttons.exportInfo(c);l.title&&(q([l.title],e),x(e,k.header.length-1));l.messageTop&&(q([l.messageTop],e),x(e,k.header.length-1));c.header&&(q(k.header,
e),f("row:last c",h).attr("s","2"));d=e;var t=0;for(var y=k.body.length;t<y;t++)q(k.body[t],e);t=e;c.footer&&k.footer&&(q(k.footer,e),f("row:last c",h).attr("s","2"));l.messageBottom&&(q([l.messageBottom],e),x(e,k.header.length-1));q=r(h,"cols");f("worksheet",h).prepend(q);x=0;for(y=k.header.length;x<y;x++)q.appendChild(r(h,"col",{attr:{min:x+1,max:x+1,width:L(k,x),customWidth:1}}));q=a.xl["workbook.xml"];f("sheets sheet",q).attr("name",G(c));c.autoFilter&&(f("mergeCells",h).before(r(h,"autoFilter",
{attr:{ref:"A"+d+":"+A(k.header.length-1)+t}})),f("definedNames",q).append(r(q,"definedName",{attr:{name:"_xlnm._FilterDatabase",localSheetId:"0",hidden:1},text:G(c)+"!$A$"+d+":"+A(k.header.length-1)+t})));c.customize&&c.customize(a,c,b);0===f("mergeCells",h).children().length&&f("mergeCells",h).remove();b=new (z||g.JSZip);d={type:"blob",mimeType:"application/vnd.openxmlformats-officedocument.spreadsheetml.sheet"};E(b,a);b.generateAsync?b.generateAsync(d).then(function(a){B(a,l.filename);p.processing(!1)}):
(B(b.generate(d),l.filename),this.processing(!1))},filename:"*",extension:".xlsx",exportOptions:{},header:!0,footer:!1,title:"*",messageTop:"*",messageBottom:"*",createEmptyCells:!1,autoFilter:!1,sheetName:""};v.ext.buttons.pdfHtml5={className:"buttons-pdf buttons-html5",available:function(){return g.FileReader!==w&&(t||g.pdfMake)},text:function(a){return a.i18n("buttons.pdf","PDF")},action:function(a,b,d,c){this.processing(!0);d=b.buttons.exportData(c.exportOptions);a=b.buttons.exportInfo(c);var p=
[];c.header&&p.push(f.map(d.header,function(a){return{text:"string"===typeof a?a:a+"",style:"tableHeader"}}));for(var e=0,h=d.body.length;e<h;e++)p.push(f.map(d.body[e],function(a){if(null===a||a===w)a="";return{text:"string"===typeof a?a:a+"",style:e%2?"tableBodyEven":"tableBodyOdd"}}));c.footer&&d.footer&&p.push(f.map(d.footer,function(a){return{text:"string"===typeof a?a:a+"",style:"tableFooter"}}));d={pageSize:c.pageSize,pageOrientation:c.orientation,content:[{table:{headerRows:1,body:p},layout:"noBorders"}],
styles:{tableHeader:{bold:!0,fontSize:11,color:"white",fillColor:"#2d4154",alignment:"center"},tableBodyEven:{},tableBodyOdd:{fillColor:"#f3f3f3"},tableFooter:{bold:!0,fontSize:11,color:"white",fillColor:"#2d4154"},title:{alignment:"center",fontSize:15},message:{}},defaultStyle:{fontSize:10}};a.messageTop&&d.content.unshift({text:a.messageTop,style:"message",margin:[0,0,0,12]});a.messageBottom&&d.content.push({text:a.messageBottom,style:"message",margin:[0,0,0,12]});a.title&&d.content.unshift({text:a.title,
style:"title",margin:[0,0,0,12]});c.customize&&c.customize(d,c,b);b=(t||g.pdfMake).createPdf(d);"open"!==c.download||J()?b.download(a.filename):b.open();this.processing(!1)},title:"*",filename:"*",extension:".pdf",exportOptions:{},orientation:"portrait",pageSize:"A4",header:!0,footer:!1,messageTop:"*",messageBottom:"*",customize:null,download:"download"};return v.Buttons});
